# Supplementary material for: Measuring targeting specificity of genome-editing by nuclear transfer and sequencing (NT-seq)
Source: Cell Discov. 2020 Nov 3;6:78. doi: 10.1038/s41421-020-00205-6 (PMC7608631; doi:10.1038/s41421-020-00205-6)
Supplement: Supplementary file 2 — Supplementary Information, Dataset 1 [file 41421_2020_205_MOESM2_ESM.xlsx]

## Sheet: Cas-AS-indel
CHROM	POS	REF	ALT	Freq		CHROM	POS	REF	ALT	Freq		CHROM	POS	REF	ALT	Freq		CHROM	POS	REF	ALT	Freq
1	20393982	GAA	G,GA	0.125, 0.0625		1	13601755	GT	G	0.5		1	48292651	TA	T	0.6667		1	18997138	A	AATG	0.0769
1	87589015	GGT	G	1		1	46263571	G	GA,GAA	0.4667, 0.1333		1	96145706	GA	G,GAA	0.3913, 0.087		1	48292651	TA	T	0.5263
1	107096116	A	AT	0.4375		1	52944093	TGCTCACATCTCAATTGCC	T			1	107096116	A	AT	0.5357		1	107096116	A	AT	0.4
1	156856879	TA	T	0.2		1	72990256	A	AT	0.6143		1	113952536	GA	G	0.5417		1	148283572	GA	G	0.5455
1	173957167	AG	A	0.4444		1	79137832	A	AT	0.64		1	148283572	GA	G	0.3704		1	155290234	G	GGT	1
1	175733917	CT	C	0.4286		1	107096116	A	AT	0.5		1	155290234	G	GGT	0.7692		1	210781801	CT	C	0.5
2	8814	CT	C	0.1111		1	126350949	G	GT,GTT	0.3043, 0.087		1	160108908	G	GC	0.2857		2	16165832	A	AC	0.8889
2	8763122	TTC	T	0.5833		1	146955713	A	AC	0.3636		1	170692942	A	AT	1		2	35334318	GA	G	0.5
2	16165832	A	AC	0.5714		1	157098058	G	GA	0.5455		1	192186598	G	GGA	0.8333		2	36170802	CA	C	0.3
2	34477216	C	CA	0.5		1	177152314	TA	T	0.5833		1	263735745	G	GGTTTT	-		2	79570019	AT	A	0.5556
2	40971264	A	AT	0.4118		1	180991273	A	AT	0.2632		2	13116158	G	GT	-		2	100475154	G	GA	0.56
2	50075309	AT	A	0.5714		1	184185579	G	GTTGT			2	16165832	A	AC	0.3636		3	13661626	A	AG	0.4667
3	13661626	A	AG	0.6667		1	211269429	AT	A	0.5		2	75358682	AC	A	0.4444		3	13662794	A	ATTT	0.7273
3	13662794	A	ATTTT	0.3125		2	16165832	A	AC	0.5		2	79570019	AT	A	0.6471		3	13664673	A	ATTC	0.5455
3	13664673	A	ATTC	0.5385		2	33435156	CG	C	0.7143		2	99242556	A	AT	0.7059		3	13664999	C	CT	1
3	13664999	C	CT	1		2	68728812	A	AC	0.6667		2	132373825	GA	G	0.4375		3	13668026	C	CT	1
3	13668026	C	CT	1		2	77783884	T	TG	0.3333		2	138392615	CT	C	0.5		3	13670257	T	TG	1
3	13670257	T	TG	1		2	146126613	AT	A	0.6667		3	13661626	A	AG	0.375		3	13674073	A	AG	1
3	13674073	A	AG	1		3	2452180	ATC	A	0.5833		3	13664673	A	ATTC	0.6538		3	13677104	T	TG	1
3	13677104	T	TG	1		3	8473206	G	GT	0.75		3	13664999	C	CT	1		3	13678827	T	TA	1
3	13678827	T	TA	1		3	11999944	G	GT	0.5385		3	13668026	C	CT	0.9		3	13699952	T	TG	1
3	13699952	T	TG			3	13153023	A	AC	0.7222		3	13670257	T	TG	1		3	13699987	T	TC	1
3	13699987	T	TC	1		3	13661626	A	AG	0.5714		3	13674073	A	AG	1		3	13706561	C	CTCTCTGAGG	0.25
3	13706561	C	CTCTCTGAGG	0.6667		3	13662794	A	ATTT,ATTTT	0.7778, 0.1667		3	13677104	T	TG	1		3	13709136	CG	C	0.3333
3	13709136	CG	C	0.6875		3	13664673	A	ATTC	0.3462		3	13678827	T	TA	1		3	13717851	C	CA	1
3	13717851	C	CA	1		3	13664999	C	CT	1		3	13699952	T	TG	1		3	13724576	TA	T	0.5556
3	13724576	TA	T	0.5789		3	13668026	C	CT	1		3	13699987	T	TC	1		3	13781036	ATT	A	0.3571
3	13781036	ATT	A,AT	0.4, 0.4		3	13670257	T	TG	1		3	13706561	C	CTCTCTGAGG	0.4444		3	13792422	T	TG	1
3	13792422	T	TG	1		3	13674073	A	AG	1		3	13709136	CG	C	0.4348		3	13792840	A	AT	1
3	13792840	A	AT	1		3	13677104	T	TG	1		3	13717851	C	CA	1		3	13794206	C	CT	0.5
3	13794206	C	CT	0.5		3	13678827	T	TA	1		3	13724576	TA	T	0.7917		3	13798052	C	CAATTGATGCTAGTTTTT	0.4074
3	13798052	C	CAATTGATGCTAGTTTTT	0.5556		3	13699952	T	TG	1		3	13781036	ATT	A	0.6471		3	13801114	C	CT	0.5714
3	13801114	C	CT	0.5238		3	13699987	T	TC	1		3	13792422	T	TG	1		3	13806049	C	CG	1
3	13806049	C	CG	1		3	13706561	C	CTCTCTGAGG	0.75		3	13792840	A	AT	1		3	13815102	A	AG	1
3	13815102	A	AG	1		3	13709136	CG	C	0.3125		3	13794206	C	CT	0.4667		3	13816473	C	CT	1
3	13816473	C	CT	1		3	13717851	C	CA	1		3	13798052	C	CAATTGATGCTAGTTTTT	0.5385		3	13819081	G	GA	0.5385
3	13819081	G	GA	0.5		3	13724576	TA	T	0.6471		3	13801114	C	CT	0.6087		3	37772004	GC	G	0.3333
3	16188647	CT	C	0.5789		3	13781036	ATT	A	0.75		3	13806049	C	CG	1		3	72998172	A	AC	0.3684
3	35736429	GT	G	0.4444		3	13792422	T	TG	1		3	13815102	A	AG	1		3	96117111	TGAAAAATTTAAA	T	0.2
3	62734493	CT	C	0.7143		3	13792840	A	AT	1		3	13816473	C	CT	0.8571		4	1147289	G	GC	0.7
4	72465445	A	AT	0.5714		3	13794206	C	CT	0.5294		3	13819081	G	GA	0.381		4	5642709	T	TA	0.4545
5	55699537	AG	A	-		3	13798052	C	CAATTGATGCTAGTTTTT	0.5333		3	37772004	GC	G	0.6154		4	11810844	TTA	T	1
5	98352900	G	GGA	-		3	13801114	C	CT	0.5455		3	72998172	A	AC	0.2		4	19508860	G	GT	0.3158
5	98869315	TC	T	0.625		3	13806049	C	CG	1		3	75832066	G	GGA	0.3529		4	47654860	TGAATTAGCCA	T	0.4
5	98888878	G	GAGGA	0.4		3	13815102	A	AG	1		3	94212869	GA	G	0.5556		4	71634229	C	CT	0.5385
6	23671946	G	GA	0.5937		3	13816473	C	CT	1		3	115692470	TA	T	1		4	72465445	A	AT	0.55
6	49347606	CCTGTCG	C	0.5455		3	13819081	G	GA	0.5556		4	1147289	G	GC	0.3333		4	96749190	CA	C	0.5333
6	117981026	TA	T	0.75		3	40003255	T	TG	0.2857		4	47654860	TGAATTAGCCA	T	0.5714		5	145211	AT	A	0.5294
6	123901821	T	TA	0.8		3	63546269	G	GT	0.6364		4	51959347	GT	G	0.1739		5	1948016	CG	C	0.3333
6	124637196	TA	T	0.6818		3	88524811	TA	T	0.8333		4	71634229	C	CT	0.6667		5	91308217	G	GA	0.3571
6	131558286	AAAGT	A	0.7308		3	105495666	AT	A	0.3125		4	72465445	A	AT	0.6538		6	22870263	GA	G	1
6	141686508	TA	T	0.8		4	30911644	GA	G	0.4737		5	145211	AT	A	0.6316		6	29891265	ATGCAGGCTGAGACCTGTC	A	0.7037
6	148146255	AT	A	0.3857		4	50769543	TA	T	0.9		5	1948016	CG	C	0.25		6	134074173	A	ATTGTGGT	1
6	152329464	AT	A	0.5263		4	72465445	A	AT	0.75		5	56087917	GA	G	0.3636		7	20763996	G	GC	0.625
7	15822816	ACTT	A	1		4	96749190	CAA	C,CA	0.3333, 0.0667		6	5939576	GT	G,GTT	0.3704, 0.1481		7	59257038	TG	T	0.4545
7	27548717	AT	A	0.4167		5	6673917	A	AC	-		6	29891265	ATGCAGGCTGAGACCTGTC	A	0.6275		8	9867543	C	CT	0.4167
7	89228116	C	CG	1		5	16461659	GA	G	0.8333		6	88003506	GT	G	0.7368		8	16768113	T	TA	0.1667
7	119045000	C	CT	0.5455		5	25244775	TA	T	0.6		6	155503642	A	AT	0.25		8	18135123	T	TG	0.8
8	6263849	GT	G	0.4118		5	44933693	AC	A	0.8		7	5002991	T	TG	0.1429		8	95231533	G	GA	1
8	18135123	T	TG	1		5	47168768	A	AT	0.375		7	20425676	AT	A	1		8	107984310	AT	A	0.4286
8	29536045	T	TGGGG	0.1333		5	55459147	C	CT	0.5		7	59257038	TG	T	0.2222		8	138433354	T	TA	0.8
8	35090046	G	GA	0.4706		5	97375588	GT	G	0.3571		7	61216392	CA	C	0.5172		9	24324330	CT	C	0.6087
8	50275242	AT	A	0.8333		6	2654055	CG	C	0.6552		7	65975928	GA	G	0.619		9	84720236	C	CT	0.5455
8	95231533	G	GA	1		6	19053217	T	TG	0.3333		8	9867543	C	CT	0.7895		10	27973836	A	ATC	1
9	10534136	G	GC	0.3333		6	93793904	GC	G	0.5294		8	32360174	G	GT	0.087		11	9467727	GA	G	0.3846
9	15440244	TC	T	1		6	133393812	AT	A	0.375		8	34238679	A	ACTTT	1		11	14422277	C	CA	0.0588
9	85303416	G	GA	0.6571		6	141528610	TAATTCTGCC	T	0.1176		8	95231533	G	GA	1		11	19977725	G	GTACACACA	0.7143
9	94505153	AG	A	1		7	2994872	G	GT	0.4		8	123075930	AT	A	0.1364		11	32153781	AT	A	0.4
9	98536831	GCATTT	G	0.6333		7	5002991	T	TG	-		9	16258019	CT	C	0.5882		11	35078995	TA	T	0.3636
9	106849669	C	CT	0.5417		7	5978311	TA	T	0.5		9	86245579	TTATCAA	T	0.4		11	74138339	TC	T	0.1
10	21711931	TG	T	0.35		7	65276948	TA	T	0.6471		10	67561963	CT	C	0.5417		12	10053912	TA	T	0.5625
11	19977725	G	GTACACACA	0.7778		7	99785383	AT	A	-		11	19977725	G	GTACACACA	0.9		12	40921756	G	GGT	0.5
11	28706901	T	TAA	-		8	14249941	A	AC	0.4		11	28706901	T	TAA	1		13	15449623	GA	G	0.3125
11	61817724	AG	A	1		8	29536045	T	TGGGG	-		11	35078995	TA	T	0.6143		13	92141921	TGACAG	T
11	62966389	TTA	T	-		8	64258600	C	CT	0.6667		11	61817724	AG	A	0.5		13	141508421	AT	A	0.7273
12	52537803	T	TC	1		8	77222426	GA	G	0.5294		11	64722652	GATAT	G	0.1408		13	141811321	A	AT
13	46991875	C	CG	0.4375		8	95231533	G	GA	1		12	29417391	C	CA	0.5385		13	189291404	AT	A	0.0833
13	67048443	GT	G	0.6667		8	103851370	AT	A	0.2857		12	40921756	G	GGT	0.8333		13	189901912	G	GGA	1
13	146990648	CT	C	0.2		8	107592015	GA	G	0.5714		13	15449623	GA	G	0.3684		14	25332943	AT	A	0.4286
13	159587617	G	GC	0.6923		8	113915857	GA	G	0.4286		13	92141921	TGACAG	T	-		14	52652865	G	GA	0.2667
13	172083970	A	AT	0.9474		9	130217336	A	ACC	0.2		13	141508421	AT	A,ATT	0.35, 0.05		14	100291557	C	CCA	0.125
13	183119475	C	CTTTTT	0.75		11	19977725	G	GTACACACA	0.6923		13	189901912	G	GGA	1		15	6206528	T	TAGAC	0.4615
14	6091669	CA	C	0.1667		11	28116858	A	AAT	0.7143		13	195905453	A	AC	1		15	50696150	A	AT	0.6364
14	34555395	AT	A	0.2		11	58928057	TA	T	1		15	14138626	GA	G	0.6667		15	61372579	CT	C	0.3
14	121641399	TA	T	0.375		11	61817724	AG	A	0.8571		15	32572225	A	AC	0.2174		15	61515362	CT	C	0.4615
14	135586343	GT	G	0.65		11	64828991	G	GA	0.3158		15	50696150	A	AT	0.5238		15	71071626	T	TTA	0.2857
14	137859367	G	GC	0.5556		12	52537793	ACAAACTGCTT	A	1		15	61082030	T	TA	0.3333		15	118073404	GA	G	0.4444
15	57154160	CT	C	0.5714		13	17857640	AT	A	0.7273		15	61515362	CT	C	0.5		15	120808044	GA	G	0.5385
15	68493637	C	CTA	0.6667		13	34271353	T	TA	0.125		16	16483398	G	GTA	1		15	121790257	G	GA	0.375
15	100657199	TC	T	0.5		13	72800948	T	TG	0.5		17	45731136	G	GT	1		15	125715080	C	CT	1
15	103121765	AT	A	0.1111		13	95105774	GT	G	0.4		17	51189556	T	TG	1		15	131101078	A	AT	-
16	1254617	TA	T	0.7		13	171319101	AT	A	0.5625		17	59901793	AT	A	0.5385		16	29342018	T	TG	0.5
16	5520749	C	CA	0.3158		13	179552942	TTTGAAAAGGCCTGAATTTCTTATCAATTTAA	T	-		18	21200014	GT	G	1		17	59043775	C	CCG	0.6667
16	12372676	GA	G	0.4667		14	6091669	CA	C	0.381		X	1095781	C	CT	0.3333		17	59901793	AT	A	0.7273
17	4163759	CT	C	0.5769		14	22204952	TA	T	0.6667		X	15031288	CT	C	0.7391		18	39575463	CT	C	0.4667
17	4437257	TA	T	0.6667		14	40554001	TA	T,TAA	0.2727, 0.0909		X	17045760	GA	G	0.7333		X	1095781	C	CT	0.25
17	29922884	T	TA	0.5		14	53190092	G	GT	0.4444		X	20008221	GA	G	0.25		X	20008221	GA	G	0.4762
18	2342493	TGG	TG	0.75		14	60775866	TG	T	1		X	39874212	A	AT	0.2857		X	28838693	CT	C	0.4118
X	6461006	T	TC	0.8667		14	90359407	A	AG	1		X	50240283	GTTGCTCATCAC	G	0.5		X	58189791	TA	T	0.25
X	27567817	C	CA	0.6471		14	95201088	CA	C	0.5		X	66772399	GA	G	0.4545		X	66772399	GA	G	0.5
X	27983614	AT	A	0.48		14	97191966	T	TA	0.4667		X	68187988	ATG	A	0.1875		X	92134708	AC	A	0.5789
X	40937993	CG	C	0.4615		14	105924517	TA	T	0.2		X	105986971	GA	G	1		X	105986971	GA	G	0.4167
X	108317726	T	TC	0.5		14	133692528	TTC	T	0.7273		X	108317726	T	TC	0.5882		X	108317726	T	TC	-
X	108445493	AT	A	0.625		15	32191961	GGGATTCAAT	G	0.2143		X	120288558	T	TA	0.3333		AEMK02000408.1	420709	GA	G	0.7778
AEMK02000680.1	48996	A	AT	0.5		15	34986316	G	GA	0.4		AEMK02000452.1	2742547	CG	C	0.037		AEMK02000569.1	1037120	A	ATACG	0.4444
AEMK02000453.1	14032	TCA	T	0.3333		15	36412016	AT	A	-		AEMK02000449.1	1244175	CA	C	0.55		AEMK02000261.1	427991	AG	A	0.0891
AEMK02000137.1	90855	CT	C	0.6316		15	74400656	GGA	G	0.6		AEMK02000677.1	881047	CA	C	0.5909		AEMK02000680.1	48996	A	AT,ATT	0.4211, 0.1579
AEMK02000623.1	13325	AT	A	1		15	87990060	G	GT	0.6667		AEMK02000261.1	427991	AG	A	0.0576
AEMK02000235.1	10388	C	CA	-		15	88059613	G	GT	0.7		AEMK02000694.1	89718	CT	C	0.8182
						16	13272065	T	TA	0.25		AEMK02000278.1	13930	T	TA	0.094
						17	7678130	AC	A	0.6		AEMK02000680.1	48996	A	AT	0.8
						17	26712640	AG	A	0.0909		AEMK02000680.1	84718	CT	C	0.65
						17	30478713	T	TC	0.2143
						18	1685114	T	TG	0.4444
						18	8971234	A	AC	0.5455
						18	46348229	G	GA	-
						X	20868504	GCA	G	-
						X	72804624	G	GA	0.25
						X	102038392	GA	G	0.3158
						X	103134982	AT	A	0.4762
						AEMK02000449.1	287642	CATTTTATTTTCAAAT	C	0.2273
						AEMK02000261.1	427991	AG	A	0.1379
						AEMK02000680.1	48996	A	AT	0.6
						AEMK02000346.1	8009	CT	C	0.6222
						AEMK02000673.1	35940	CTCAT	C	0.0893

## Sheet: Cas-AS-snv
CHROM	POS	REF	ALT	Freq		CHROM	POS	REF	ALT	Freq		CHROM	POS	REF	ALT	Freq		CHROM	POS	REF	ALT	Freq
1	7012788	A	G	0.4667		1	287449	C	G	0.3846		1	345804	C	T	0.5833		1	345804	C	T	0.3333
1	20319848	A	C	0.5217		1	1418800	G	T	0.4667		1	1576032	C	A	0.5714		1	1576032	C	A	1
1	25308605	T	A	0.35		1	2945417	A	C	0.375		1	5320170	A	T	0.6667		1	2489002	C	A	0.4286
1	34399095	C	T	0.5		1	7925904	C	A	0.4762		1	5381463	A	C	0.7778		1	5320170	A	T	0.625
1	38674954	T	C	0.56		1	10469966	C	T	0.6		1	5585223	C	A	0.5		1	6339437	T	G	0.625
1	42760321	A	G	0.5		1	13008472	C	A	0.5		1	5814413	T	G	0.4524		1	10457904	C	A	0.6364
1	46111898	C	T	0.0769		1	13644849	A	T	0.4583		1	12824333	C	A	0.1875		1	12824333	C	A	0.5385
1	46614723	A	C	0.4667		1	14575663	A	C	0.2857		1	13051473	C	A	0.7222		1	20116133	G	A	0.1818
1	49056784	T	G	0.4375		1	22166316	T	C	0.3889		1	13503352	C	G	0.75		1	20462577	G	A	0.4444
1	52211093	C	A	0.3333		1	22257743	A	G	0.5417		1	16115721	G	A	0.4375		1	31745440	C	A	0.625
1	59813202	C	A	0.625		1	36345018	T	A	0.2857		1	20116133	G	A	0.2083		1	39758316	A	C	0.2174
1	59923855	G	T	0.6		1	45933322	T	C	0.4231		1	20172897	C	A	0.2857		1	45868152	A	G	0.5294
1	63109191	C	T	0.6111		1	48727347	G	T	0.5455		1	21380509	G	T	0.56		1	45996169	T	A	0.4286
1	67115636	T	C	0.25		1	49541016	C	A	0.4444		1	23442374	C	T	0.4545		1	49199991	T	G	0.3529
1	70552748	A	T	0.3636		1	62285961	A	G	0.1765		1	31745440	C	A	0.7		1	51987112	T	G	0.8
1	71567119	C	T	0.3684		1	64920689	G	T	0.5385		1	36123487	T	G	0.5882		1	52359324	C	A	0.3913
1	74293835	C	A	0.6471		1	65041013	C	A	0.2105		1	40568847	C	A	0.6667		1	52739390	T	A	0.5
1	74293837	C	A	0.6		1	68445581	G	T	0.4815		1	45119586	A	G	0.2143		1	54254396	A	G	0.4
1	78924782	A	C	0.4118		1	69749715	A	C	0.6923		1	45996169	T	A	0.4286		1	56784147	A	G	0.4118
1	79072495	A	G	0.5		1	75884012	C	T	0.5385		1	58323440	T	A	0.381		1	58323440	T	A	0.375
1	80310098	C	T	0.4211		1	82290448	G	T	0.625		1	60562632	C	A	0.008		1	60946289	T	A	0.4286
1	80589269	G	T	0.1667		1	99638896	A	C	0.4545		1	61177496	T	C	0.4286		1	61177496	T	C	0.8
1	80902009	C	A	0.5789		1	109757279	G	T	0.8		1	64178842	T	G	0.5556		1	66590035	G	T	0.4211
1	94558462	G	T	0.5333		1	120322789	C	T	0.5333		1	65402392	C	A	0.5357		1	67322401	A	C	0.4615
1	94796120	A	G	0.4167		1	124384604	C	G	0.7273		1	67787839	G	T	0.8182		1	67787839	G	T	0.8
1	94880632	A	C	0.28		1	126248564	G	T	0.44		1	67997143	C	A	0.3125		1	67997143	C	A	0.75
1	110527378	A	G	0.6		1	127508077	G	T	0.5		1	70063819	G	T	0.5714		1	72404731	C	T	0.5294
1	117619914	A	G	0.3158		1	134868735	A	T	0.4		1	70397622	G	T	0.7		1	76248784	T	G	0.5455
1	125368946	A	T	0.4091		1	139305066	G	T	0.0667		1	76248784	T	G	0.625		1	87372334	G	T	0.4167
1	139513613	T	A	0.2857		1	142287566	G	C	0.6957		1	76557826	C	A	0.3571		1	89556163	T	C	0.4828
1	146578145	G	A	0.3571		1	144125114	C	A	0.3333		1	87372334	G	T	0.4615		1	90425278	C	A	0.1538
1	148527501	G	T	0.7		1	146997502	C	A	0.8667		1	89556163	T	C	0.3529		1	98666025	T	C	0.6471
1	150808067	T	G	0.5385		1	148329040	T	G	0.3571		1	90356172	A	C	0.3889		1	102477280	C	G	0.4167
1	155514001	T	C	0.4444		1	152202958	G	T	0.5		1	90371529	A	G	0.5455		1	111399066	A	T	0.8
1	167230928	C	T	0.4783		1	154592210	G	T	0.5909		1	90425278	C	A	0.619		1	115543867	T	G	0.4348
1	172249870	G	A	0.25		1	155743434	T	G	0.4		1	95687054	C	A	0.35		1	120342256	A	G	0.5
1	174760788	C	A	0.6111		1	156438729	T	G	0.3		1	96630519	A	T	0.5556		1	124310642	C	A	0.6667
1	185646868	C	A	0.3		1	157289192	A	C	1		1	98666025	T	C	0.619		1	134874279	A	G	0.3077
1	210276907	T	A	0.4		1	162538689	C	A	0.4231		1	103364838	G	T	0.6087		1	146497064	C	A	0.1429
1	210531996	C	A	0.75		1	162797771	A	G	0.64		1	104139154	A	C	0.3846		1	146624778	G	T	0.5714
1	212079705	G	C	0.2667		1	164691594	G	T	0.44		1	107590722	T	C	0.4118		1	146932313	G	T	0.3158
1	212558145	A	T	0.5		1	172913375	A	G	0.35		1	108945477	C	T	0.5588		1	148543189	C	A	0.5
1	219964251	G	C	0.3571		1	173674555	C	T	0.3333		1	110197247	T	C	0.4643		1	151029620	T	C	0.1667
1	227140871	C	A	0.4545		1	176629904	C	A	0.6667		1	120342256	A	G	0.7143		1	151756165	T	A	0.55
1	244253553	C	G	0.4762		1	183121286	C	A	0.65		1	133844431	C	A	0.3125		1	153540708	C	G	0.4
1	245033370	C	A	0.4286		1	193170463	C	A	0.7059		1	134874279	A	G	0.2667		1	153838274	A	C	0.1667
1	248245526	T	A	0.375		1	204971620	G	T	0.5		1	140532744	G	T	0.5714		1	154401813	T	G	0.5333
1	249532224	C	G	0.3636		1	212601355	T	G	0.4		1	141218035	C	A	0.5238		1	156441943	A	G	0.5
1	258013788	C	A	0.6087		1	213650135	C	A	0.4167		1	142483959	T	C	0.2609		1	156746735	T	C	0.6
1	258648488	G	T	0.875		1	214613370	T	A	0.4615		1	144617853	C	A	0.2759		1	156986029	A	G	0.5
1	259626377	A	C	0.7143		1	222352921	T	A	0.1875		1	151029620	T	C	0.5		1	157559582	C	T	0.7778
1	273372947	C	T	0.5238		1	223994609	T	A	0.6154		1	151062107	C	A	0.4667		1	160088271	T	G	0.3077
1	273995506	G	A	0.5		1	225861788	C	A	0.6471		1	156441943	A	G	0.6087		1	160666509	T	C	0.2727
2	2889784	G	A	0.3636		1	226593506	C	T	0.3571		1	156746735	T	C	0.5		1	172040224	C	A	0.5
2	12965106	C	A	0.375		1	229030831	A	C	0.3333		1	156986029	A	G	0.3333		1	178030502	G	T	0.2222
2	16919877	C	T	0.375		1	232815754	G	A	0.6364		1	157417574	C	A	0.7		1	191049074	A	G	0.381
2	27026502	C	A	0.3182		1	234454330	C	T	0.4615		1	157492203	A	C	0.5238		1	192079281	G	T	0.2
2	30301747	G	T	0.5		1	242704600	C	A	0.5357		1	157559582	C	T	0.5455		1	192979904	C	A	0.35
2	37285100	T	G	0.2308		1	245017737	G	C	0.6154		1	157729475	A	C	0.7857		1	193125036	T	G	0.4444
2	37909159	A	G	0.24		1	245017739	A	T	0.2105		1	160088271	T	G	0.25		1	195514706	A	G	0.6364
2	46761566	T	G	0.375		1	263058602	C	A	0.4545		1	172040224	C	A	0.4		1	195934774	A	G	0.6
2	53238894	A	G	0.4211		1	270678908	G	A	0.5		1	178489970	T	G	0.6071		1	203078165	T	G	0.6471
2	62999891	A	G	0.4		1	272396246	C	A	0.2105		1	191049074	A	G	0.4		1	203826588	G	A	0.5313
2	64661944	C	A	0.6364		2	420709	G	T	0.375		1	192979904	C	A	0.6316		1	206652262	C	A	0.375
2	90103097	C	T	0.5		2	5949141	C	A	0.7143		1	193125036	T	G	0.4231		1	207627029	T	C	0.4545
2	97954463	C	A	0.5714		2	11085423	T	C	0.1818		1	195514706	A	G	0.5		1	221409573	T	C	0.25
2	106740037	C	T	0.3333		2	21188303	G	T	0.3571		1	195934774	A	G	0.4583		1	224554038	T	C	0.3125
2	107207904	T	A	0.5833		2	21883927	C	A	0.1429		1	198514125	C	A	0.4118		1	235085492	C	T	0.4615
2	110832572	A	G	0.65		2	22488127	A	G	0.3636		1	199499094	G	T	0.5238		1	239067286	A	C	0.625
2	112724868	G	T	0.5		2	23202710	C	A	0.6111		1	203078165	T	G	0.5333		1	241586375	T	A	0.8
2	120527687	G	T	0.2308		2	23518593	T	C	0.5		1	206652262	C	A	0.2667		1	243826780	C	A	0.625
2	122656286	C	A	0.5238		2	34882684	C	A	0.2857		1	221409573	T	C	0.5385		1	245376240	C	A	0.4706
2	139893295	G	T	0.6316		2	37744892	G	A	0.5789		1	230415672	C	T	0.4		1	245753351	G	T	0.6842
3	6012865	C	T	0.4737		2	54279681	A	G	0.6154		1	240377086	T	C	0.1905		1	247523605	G	A	0.4545
3	12490000	C	A	0.4091		2	55981425	G	T	0.6		1	241586375	T	A	0.2		1	247763516	A	G	0.4286
3	13644768	G	A	0.6111		2	63899998	G	T	0.25		1	244045507	A	G	0.5		1	257459145	A	T	0.7
3	13652437	G	A	0.6471		2	77206274	G	T	0.7143		1	245376240	C	A	0.5238		1	259368424	G	A	0.9091
3	13654056	A	T	0.3913		2	111171066	A	G	0.7273		1	259368424	G	A	0.2857		1	262675748	T	C	0.2692
3	13657928	G	C	0.6667		2	114518923	G	T	0.4615		1	260199236	A	G	0.6667		1	263412662	A	C	0.2105
3	13659221	T	G	0.7647		2	116845030	C	A	0.375		1	267951313	C	G	0.6		1	263778367	T	C	0.4167
3	13660245	C	T	0.4167		2	121306758	G	T	0.6667		1	272330614	G	T	1		1	267951313	C	G	0.5714
3	13661519	C	T	0.7143		2	122882070	A	G	0.5455		1	272330629	G	C	0.6		2	1410988	G	C	0.6
3	13661769	G	A	0.3571		2	126074717	T	C	0.4		2	1467582	T	C	0.6111		2	8467818	T	C	0.4
3	13670078	A	G	0.7188		2	135574952	G	T	0.4167		2	8467818	T	C	0.2		2	11268514	A	C	0.3889
3	13671032	T	C	0.4444		2	139154236	T	C	0.75		2	9965824	A	G	0.3636		2	11624439	G	T	0.5
3	13674733	T	A	0.35		2	142686624	A	C	0.55		2	11624439	G	T	0.4737		2	13994209	G	T	1
3	13675675	A	G	0.3684		2	145240193	T	C	0.5333		2	21178565	T	C	0.5769		2	19978580	T	C	0.0357
3	13678131	C	A	0.7273		2	145284201	G	T	0.6364		2	21859530	A	C	0.7368		2	20704036	A	C	0.5
3	13678219	A	G	0.4444		2	148411712	G	T	0.4615		2	21904614	T	C	0.3529		2	21178565	T	C	0.4615
3	13678922	G	T	0.5714		2	150818675	C	T	0.3077		2	22178035	G	T	0.4211		2	31117684	A	G	0.5
3	13678954	T	C	1		2	151087563	C	A	0.3333		2	24173327	C	A	0.6154		2	33917074	T	G	0.5263
3	13698024	G	A	0.5714		3	11942996	C	T	0.5		2	32215812	T	C	0.5217		2	45123716	T	G	0.5
3	13698064	G	T	0.5		3	13644768	G	A	0.5455		2	37455876	C	A	0.2667		2	55713032	T	C	0.25
3	13698214	A	G	0.3333		3	13652437	G	A	0.7778		2	50450978	A	C	0.234		2	56490864	G	T	0.5714
3	13698249	A	C	0.1818		3	13654056	A	T	0.4286		2	72665723	A	C	0.3684		2	59958077	C	G	0.4286
3	13700324	C	G	0.5833		3	13657928	G	C	0.5714		2	75539933	C	A	0.3824		2	73657908	C	T	0.3333
3	13702772	C	T	0.4167		3	13659221	T	G	0.64		2	81752651	A	G	0.5333		2	78646125	A	G	0.2727
3	13703498	A	G	0.5		3	13660245	C	T	0.5909		2	89692850	T	C	0.5882		2	79907963	T	C	0.6429
3	13704164	A	G	0.5333		3	13661519	C	T	0.4348		2	91543008	T	G	0.3125		2	80523727	G	T	0.7143
3	13704240	G	A	1		3	13661769	G	A	0.45		2	93793147	A	C	0.3333		2	91543008	T	G	0.5385
3	13705075	C	T	0.4167		3	13662007	G	A	0.6364		2	95962452	C	T	0.5385		2	92502149	A	C	0.2353
3	13705143	C	T	0.6667		3	13670078	A	G	0.2941		2	96746139	A	G	0.7692		2	95962452	C	T	0.5714
3	13706890	T	C	0.3125		3	13671032	T	C	0.4231		2	98863156	G	T	0.4286		2	96746139	A	G	0.44
3	13707398	G	A	0.6087		3	13674733	T	A	0.5556		2	100265508	A	G	0.6429		2	98863156	G	T	0.5714
3	13708568	G	A	0.2857		3	13675675	A	G	0.2917		2	112116870	A	C	0.5		2	100265508	A	G	0.4583
3	13709142	C	T	1		3	13678131	C	A	0.2		2	119208532	C	A	0.4615		2	103974669	A	G	0.2857
3	13710718	A	C	0.8095		3	13678219	A	G	0.6316		2	122172379	G	T	0.55		2	111694857	A	C	0.6429
3	13713640	G	A	0.5263		3	13678810	A	G	0.6364		2	123838831	G	T	0.5417		2	123568987	T	C	0.3333
3	13713774	T	C	0.25		3	13678922	G	T	0.4286		2	123881851	C	A	0.4444		2	132151641	C	A	0.5882
3	13714481	G	A	0.45		3	13678954	T	C	0.5556		2	145116431	G	T	0.4286		2	150930315	G	C	0.6667
3	13714905	G	C	0.5385		3	13698024	G	A	0.6667		2	148568221	G	T	0.3871		2	151311436	G	T	0.4
3	13714920	T	G	0.6154		3	13698064	G	T	0.3333		2	149512339	G	C	0.375		3	1177183	C	T	0.4375
3	13715812	C	A	0.8182		3	13698214	A	G	0.7333		3	2429206	G	T	0.3333		3	2991538	G	T	0.2727
3	13716767	G	A	0.3333		3	13698249	A	C	0.4		3	2476352	T	G	0.5556		3	11858708	A	T	0.5
3	13717177	A	C	0.4643		3	13700324	C	G	0.25		3	6207947	G	T	0.4615		3	13644768	G	A	0.6
3	13717437	G	C	0.6667		3	13702274	T	G	0.375		3	9446388	C	A	0.4667		3	13652437	G	A	0.625
3	13717699	A	G	0.375		3	13702772	C	T	0.3333		3	13644768	G	A	0.5625		3	13654056	A	T	0.375
3	13718468	C	T	0.375		3	13703498	A	G	0.3889		3	13652437	G	A	0.2222		3	13657928	G	C	0.5294
3	13718796	A	G	0.65		3	13703631	A	G	0.4167		3	13654056	A	T	0.4444		3	13659221	T	G	0.5
3	13719493	G	A	0.4615		3	13704164	A	G	0.4286		3	13657928	G	C	0.72		3	13660245	C	T	0.5
3	13719522	G	A	0.3333		3	13704240	G	A	0.1429		3	13659221	T	G	0.3478		3	13661519	C	T	0.3636
3	13722538	T	C	0.5		3	13705075	C	T	0.6		3	13660245	C	T	0.4286		3	13661769	G	A	0.2353
3	13722593	G	A	0.1667		3	13705143	C	T	0.7778		3	13661519	C	T	0.4545		3	13663262	A	G	0.4706
3	13723042	A	T	0.4583		3	13706799	G	C	0.8333		3	13661769	G	A	0.2917		3	13664408	A	G	0.5833
3	13723293	C	T	0.6		3	13706890	T	C	0.3077		3	13663262	A	G	0.6087		3	13670078	A	G	0.7143
3	13723495	T	G	0.6364		3	13707398	G	A	0.3636		3	13664408	A	G	0.6667		3	13671032	T	C	0.5625
3	13725101	G	C	0.4444		3	13708568	G	A	0.3913		3	13670078	A	G	0.5		3	13674733	T	A	0.5238
3	13725132	G	C	0.5		3	13709142	C	T	1		3	13671032	T	C	0.5833		3	13675675	A	G	0.4737
3	13725778	A	G	0.5		3	13710718	A	C	0.7		3	13674733	T	A	0.5313		3	13678131	C	A	0.5714
3	13725855	G	A	0.375		3	13713640	G	A	0.5		3	13675675	A	G	0.44		3	13678219	A	G	0.5
3	13725944	G	A	0.6		3	13713654	A	G	0.4167		3	13678131	C	A	0.8125		3	13678810	A	G	0.45
3	13726044	C	T	0.75		3	13713774	T	C	0.4444		3	13678219	A	G	0.5263		3	13698024	G	A	0.5
3	13726118	C	T	0.75		3	13714481	G	A	0.5		3	13678810	A	G	0.4286		3	13698064	G	T	0.625
3	13727137	A	C	0.2667		3	13714905	G	C	0.4667		3	13678922	G	T	0.8		3	13698214	A	G	0.4
3	13727452	G	C	0.4118		3	13714920	T	G	0.4706		3	13678954	T	C	0.8571		3	13698249	A	C	0.6
3	13732761	G	A	1		3	13715812	C	A	0.6154		3	13698024	G	A	0.5		3	13700324	C	G	0.5833
3	13733968	G	A	0.375		3	13716767	G	A	0.3333		3	13698064	G	T	0.4545		3	13702772	C	T	0.5789
3	13734385	C	T	0.5714		3	13717177	A	C	0.4286		3	13698214	A	G	0.8		3	13703498	A	G	0.25
3	13734404	G	A	0.2222		3	13717437	G	C	0.4444		3	13698249	A	C	0.6667		3	13704164	A	G	0.3636
3	13734494	A	C	0.3333		3	13717699	A	G	0.6842		3	13700324	C	G	0.4815		3	13704240	G	A	0.5
3	13734829	G	A	0.4615		3	13718468	C	T	0.4		3	13702772	C	T	0.4091		3	13705075	C	T	0.5
3	13735714	C	A	0.375		3	13718796	A	G	0.4545		3	13703498	A	G	0.5		3	13705143	C	T	0.1667
3	13737374	C	T	0.5385		3	13719493	G	A	0.7		3	13704164	A	G	0.5556		3	13706799	G	C	1
3	13737860	G	A	0.6923		3	13719522	G	A	0.4		3	13704240	G	A	0.4444		3	13706890	T	C	0.3636
3	13739544	G	C	0.45		3	13722538	T	C	0.6667		3	13705075	C	T	0.65		3	13707398	G	A	0.2941
3	13740135	C	T	0.3333		3	13722593	G	A	0.5714		3	13705143	C	T	0.6667		3	13708568	G	A	0.3333
3	13740267	T	C	0.5652		3	13723042	A	T	0.5556		3	13706799	G	C	1		3	13709142	C	T	1
3	13740556	A	G	0.3684		3	13723293	C	T	0.3571		3	13706890	T	C	0.3889		3	13710718	A	C	0.7222
3	13742093	A	G	0.4615		3	13723495	T	G	0.5385		3	13707398	G	A	0.5385		3	13713640	G	A	1
3	13742778	A	G	0.3333		3	13725101	G	C	0.625		3	13708568	G	A	0.48		3	13713654	A	G	0.25
3	13743388	G	A	0.8333		3	13725132	G	C	0.7143		3	13709142	C	T	1		3	13713774	T	C	0.375
3	13744065	C	T	0.4737		3	13725778	A	G	0.2727		3	13710718	A	C	0.3182		3	13714481	G	A	0.4
3	13744208	A	G	0.7857		3	13725855	G	A	0.6667		3	13713640	G	A	0.2667		3	13714905	G	C	0.25
3	13744343	A	T	0.7778		3	13725944	G	A	0.6875		3	13713654	A	G	0.2857		3	13714920	T	G	0.3636
3	13744890	C	T	0.3913		3	13726044	C	T	0.5		3	13713774	T	C	0.4545		3	13715812	C	A	0.3571
3	13746729	C	G	0.375		3	13726118	C	T	0.1667		3	13714481	G	A	0.2692		3	13716767	G	A	0.3333
3	13746793	C	G	0.4		3	13727137	A	C	0.3		3	13714905	G	C	1		3	13717177	A	C	0.5385
3	13747879	C	T	0.4167		3	13727452	G	C	0.3125		3	13714920	T	G	0.6154		3	13717437	G	C	0.5714
3	13748124	A	G	0.2222		3	13732761	G	A	0.4		3	13715812	C	A	0.7059		3	13717699	A	G	0.7
3	13748151	C	T	0.2727		3	13733968	G	A	0.5789		3	13716767	G	A	0.0833		3	13718468	C	T	0.4444
3	13748698	T	C	0.5294		3	13734385	C	T	0.5		3	13717177	A	C	0.5789		3	13718796	A	G	0.3529
3	13749117	G	T	0.4545		3	13734404	G	A	0.8		3	13717437	G	C	0.3333		3	13719493	G	A	0.125
3	13749247	G	A	0.3077		3	13734494	A	C	0.375		3	13717699	A	G	0.4091		3	13719522	G	A	0.7143
3	13749363	G	A	0.6364		3	13734829	G	A	0.7143		3	13718468	C	T	0.5909		3	13722538	T	C	0.2727
3	13751884	C	T	0.4286		3	13735714	C	A	0.5833		3	13718796	A	G	0.4545		3	13722593	G	A	0.5
3	13756493	T	G	0.6667		3	13737374	C	T	0.25		3	13719371	C	T	0.6429		3	13723042	A	T	0.7333
3	13757124	C	T	0.5		3	13737860	G	A	0.3333		3	13719493	G	A	0.3333		3	13723293	C	T	0.6207
3	13759055	A	G	0.6		3	13739544	G	C	0.4545		3	13719522	G	A	0.3333		3	13723495	T	G	0.2941
3	13760213	C	T	0.6957		3	13740135	C	T	0.6667		3	13719966	A	G	0.5294		3	13725101	G	C	0.7143
3	13760695	C	T	0.4615		3	13740267	T	C	0.5882		3	13722538	T	C	0.6296		3	13725132	G	C	0.6
3	13762147	C	T	0.75		3	13740556	A	G	0.5		3	13722593	G	A	0.7273		3	13725778	A	G	0.2727
3	13762744	G	A	0.5789		3	13742093	A	G	0.7647		3	13723042	A	T	0.5556		3	13725855	G	A	0.4
3	13763257	A	G	0.6364		3	13742778	A	G	0.3077		3	13723293	C	T	0.6471		3	13725944	G	A	0.4286
3	13764170	G	A	0.4167		3	13743388	G	A	0.4444		3	13723495	T	G	0.3333		3	13726044	C	T	0.5
3	13765020	G	A	0.75		3	13744065	C	T	0.2632		3	13725101	G	C	0.2857		3	13726118	C	T	0.7778
3	13765110	T	G	0.5455		3	13744208	A	G	0.3125		3	13725132	G	C	0.4615		3	13727137	A	C	0.5455
3	13765756	G	A	0.5455		3	13744343	A	T	0.2778		3	13725778	A	G	0.5217		3	13727452	G	C	0.5
3	13766073	G	A	0.1111		3	13744890	C	T	0.8095		3	13725855	G	A	0.6364		3	13732761	G	A	0.7
3	13768176	A	C	0.6667		3	13746729	C	G	0.375		3	13725944	G	A	0.6667		3	13733968	G	A	0.3929
3	13768190	A	G	0.5714		3	13746793	C	G	0.4375		3	13726044	C	T	0.6667		3	13734385	C	T	0.5556
3	13768288	T	C	0.5		3	13747879	C	T	0.4667		3	13726118	C	T	0.2857		3	13734404	G	A	0.6667
3	13769017	C	T	0.4167		3	13748124	A	G	0.5385		3	13727137	A	C	0.4286		3	13734494	A	C	0.0769
3	13769245	A	G	0.4839		3	13748151	C	T	0.6		3	13727452	G	C	0.5		3	13734829	G	A	0.3333
3	13770113	A	G	0.6471		3	13749117	G	T	0.7273		3	13732761	G	A	0.3077		3	13735714	C	A	0.5455
3	13771273	A	G	0.4167		3	13749247	G	A	0.5		3	13733968	G	A	0.2667		3	13737374	C	T	0.6667
3	13773246	C	T	0.7143		3	13749363	G	A	0.7273		3	13734385	C	T	0.4444		3	13737860	G	A	0.7368
3	13773283	C	T	0.5		3	13751884	C	T	0.4286		3	13734404	G	A	0.25		3	13739544	G	C	0.7059
3	13778521	C	G	0.5385		3	13756493	T	G	0.5789		3	13734494	A	C	0.65		3	13740135	C	T	0.5909
3	13778829	C	A	0.55		3	13757124	C	T	0.5714		3	13734829	G	A	0.7895		3	13740267	T	C	0.381
3	13778934	A	G	0.2		3	13759055	A	G	0.5333		3	13735714	C	A	0.6471		3	13740556	A	G	0.5882
3	13779802	G	T	0.5652		3	13760213	C	T	0.2857		3	13737374	C	T	0.48		3	13742093	A	G	0.7407
3	13782356	C	G	0.4286		3	13760695	C	T	0.5714		3	13737860	G	A	0.5263		3	13742778	A	G	0.5
3	13782975	C	A	0.45		3	13762147	C	T	0.5		3	13739544	G	C	0.3793		3	13743388	G	A	0.2857
3	13783996	C	T	0.2632		3	13762744	G	A	0.4167		3	13740135	C	T	0.44		3	13744065	C	T	0.4286
3	13784430	G	A	0.2609		3	13763257	A	G	0.3		3	13740267	T	C	0.5455		3	13744208	A	G	0.3333
3	13784688	C	A	0.4667		3	13764170	G	A	0.5		3	13740556	A	G	0.5789		3	13744343	A	T	0.5
3	13785170	A	G	0.375		3	13765020	G	A	0.4545		3	13742093	A	G	0.2222		3	13744890	C	T	0.4762
3	13785248	A	G	0.3333		3	13765110	T	G	0.5625		3	13742778	A	G	0.3333		3	13746729	C	G	0.6667
3	13785334	A	G	0.6667		3	13765756	G	A	0.6296		3	13743388	G	A	0.5238		3	13746793	C	G	0.5263
3	13785708	T	C	0.6667		3	13769017	C	T	0.5714		3	13744065	C	T	0.5833		3	13747879	C	T	0.45
3	13785790	T	C	0.7778		3	13769245	A	G	0.6		3	13744208	A	G	0.3		3	13748124	A	G	0.75
3	13786191	A	G	0.4		3	13770113	A	G	0.6154		3	13744343	A	T	0.5		3	13748151	C	T	0.5
3	13789410	C	G	0.25		3	13771273	A	G	0.5385		3	13744890	C	T	0.625		3	13748685	A	T	0.6154
3	13789447	G	A	0.75		3	13773246	C	T	0.5		3	13746729	C	G	0.375		3	13748698	T	C	0.2857
3	13789971	T	G	0.4286		3	13773283	C	T	0.5		3	13746793	C	G	0.2727		3	13749117	G	T	0.2222
3	13791057	T	G	0.5		3	13778521	C	G	0.1875		3	13747879	C	T	0.4444		3	13749247	G	A	0.6
3	13791819	C	T	0.5		3	13778829	C	A	0.5882		3	13748124	A	G	0.5263		3	13749363	G	A	0.6667
3	13792030	A	T	0.375		3	13778934	A	G	0.3571		3	13748151	C	T	0.4444		3	13751884	C	T	0.2
3	13792445	C	G	0.25		3	13779802	G	T	0.4783		3	13748685	A	T	0.3889		3	13756493	T	G	0.5556
3	13794158	C	T	0.35		3	13782356	C	G	0.2857		3	13748698	T	C	0.5		3	13757124	C	T	0.5
3	13794404	A	G	0.6		3	13782975	C	A	0.5217		3	13749117	G	T	0.7692		3	13759055	A	G	0.5455
3	13795159	C	T	0.6111		3	13784260	G	A	0.6923		3	13749247	G	A	0.3182		3	13760213	C	T	0.6364
3	13795533	G	A	0.5714		3	13784430	G	A	0.625		3	13749363	G	A	0.3571		3	13760695	C	T	0.5
3	13796318	G	T	0.5833		3	13784688	C	A	0.375		3	13751884	C	T	0.3333		3	13762147	C	T	0.6111
3	13796993	G	A	0.2667		3	13785170	A	G	0.5833		3	13756493	T	G	0.64		3	13762744	G	A	0.4167
3	13800330	A	T	0.3636		3	13785248	A	G	0.6		3	13757124	C	T	0.6		3	13763257	A	G	0.7273
3	13801102	C	A	0.375		3	13785334	A	G	0.5625		3	13759055	A	G	0.6111		3	13764170	G	A	0.4667
3	13802261	A	G	0.5882		3	13785708	T	C	0.8		3	13760213	C	T	0.3333		3	13765020	G	A	0.5
3	13802842	G	A	0.6		3	13785790	T	C	0.5		3	13760695	C	T	0.5652		3	13765110	T	G	0.6923
3	13803377	T	C	0.6667		3	13786191	A	G	0.7857		3	13762147	C	T	0.3793		3	13765756	G	A	0.1538
3	13803752	C	T	0.5455		3	13789410	C	G	0.4444		3	13762744	G	A	0.381		3	13766073	G	A	0.3
3	13803852	T	G	0.4545		3	13789447	G	A	0.5		3	13763257	A	G	0.5417		3	13768176	A	C	0.7059
3	13803870	C	T	0.1667		3	13789971	T	G	0.5556		3	13764170	G	A	0.3846		3	13768190	A	G	0.6
3	13804701	T	C	0.75		3	13791057	T	G	0.32		3	13765020	G	A	0.4		3	13768288	T	C	0.7692
3	13806538	G	C	0.3333		3	13791819	C	T	0.375		3	13765110	T	G	0.4118		3	13769017	C	T	0.5
3	13815086	T	C	0.4286		3	13792030	A	T	0.5		3	13765756	G	A	0.6111		3	13769245	A	G	0.8421
3	13815565	T	C	0.3077		3	13792445	C	G	0.2		3	13766073	G	A	0.3125		3	13770113	A	G	0.3043
3	13817393	A	G	0.5588		3	13794158	C	T	0.5455		3	13768176	A	C	0.1765		3	13771273	A	G	0.5333
3	13818032	T	C	0.6429		3	13794404	A	G	0.55		3	13768288	T	C	0.3462		3	13773246	C	T	0.5
3	13818093	C	T	0.375		3	13795159	C	T	0.3333		3	13769017	C	T	0.5185		3	13773283	C	T	0.6667
3	15539603	C	A	0.7		3	13795533	G	A	0.3077		3	13769245	A	G	0.3333		3	13778521	C	G	0.6923
3	26529985	G	A	0.4375		3	13796318	G	T	0.25		3	13770113	A	G	0.3478		3	13778829	C	A	0.6429
3	31861975	G	T	0.8095		3	13796993	G	A	0.5		3	13771273	A	G	0.55		3	13778934	A	G	0.52
3	34966015	C	A	0.4545		3	13797479	C	A	0.6667		3	13773246	C	T	0.6		3	13779802	G	T	0.6875
3	36502149	G	A	0.5333		3	13800330	A	T	0.3		3	13773283	C	T	0.5		3	13782356	C	G	0.3636
3	60245816	C	G	0.8182		3	13801102	C	A	0.6364		3	13778521	C	G	0.4167		3	13782975	C	A	0.3636
3	61771655	C	A	0.4545		3	13802261	A	G	0.3125		3	13778829	C	A	0.2727		3	13784260	G	A	0.45
3	89844936	A	C	0.625		3	13802842	G	A	0.3889		3	13778934	A	G	0.4667		3	13784430	G	A	0.2174
3	90180742	T	G	0.3571		3	13803377	T	C	0.7692		3	13779802	G	T	0.5806		3	13784688	C	A	0.6667
3	104564969	G	T	0.3158		3	13803752	C	T	0.7273		3	13782356	C	G	0.5		3	13785170	A	G	0.4615
3	115679492	G	A	0.2632		3	13803852	T	G	0.5		3	13782975	C	A	0.625		3	13785248	A	G	0.8571
3	122449810	T	G	0.6316		3	13804701	T	C	0.5		3	13784260	G	A	0.4444		3	13785334	A	G	0.5714
3	122593883	G	T	0.5625		3	13815086	T	C	0.6667		3	13784430	G	A	0.4643		3	13785708	T	C	0.6364
4	973651	T	C	0.6429		3	13815565	T	C	0.7647		3	13784688	C	A	0.5862		3	13785790	T	C	0.5
4	2064384	G	T	0.25		3	13817393	A	G	0.5294		3	13785170	A	G	0.4667		3	13786191	A	G	0.3
4	4606078	G	A	0.3182		3	13818032	T	C	0.5385		3	13785248	A	G	0.375		3	13789410	C	G	0.3636
4	5333729	A	C	0.4375		3	13818093	C	T	0.25		3	13785334	A	G	0.5		3	13789447	G	A	0.375
4	5852547	T	G	0.4167		3	19904055	A	G	1		3	13785708	T	C	0.5		3	13789971	T	G	0.35
4	8689550	G	T	0.4615		3	20572006	C	A	0.4		3	13785790	T	C	0.6471		3	13791057	T	G	0.6364
4	24590417	A	G	0.5		3	26939613	C	A	0.4545		3	13786191	A	G	0.5		3	13791819	C	T	0.4211
4	24663390	A	C	0.45		3	27944278	G	A	0.5417		3	13789410	C	G	0.5714		3	13792030	A	T	0.5
4	25307775	T	C	0.5556		3	30039353	C	G	0.5714		3	13789447	G	A	0.6		3	13792445	C	G	0.5833
4	27085252	A	C	0.6471		3	30500485	G	T	0.2		3	13789971	T	G	0.5714		3	13794158	C	T	0.2
4	30557749	C	A	0.3913		3	33130488	C	G	0.4348		3	13791057	T	G	0.5333		3	13794404	A	G	0.2778
4	37208771	T	A	0.375		3	36274980	G	T	0.5833		3	13791557	A	G	0.4828		3	13795159	C	T	0.4
4	41866871	A	G	0.2857		3	36898062	T	C	0.56		3	13791819	C	T	0.5625		3	13795533	G	A	0.3636
4	44760029	T	A	0.5417		3	39285862	G	T	0.6667		3	13792030	A	T	0.6154		3	13796318	G	T	0.5
4	45767706	T	C	0.4615		3	40141004	C	G	0.5		3	13792445	C	G	0.4783		3	13796993	G	A	0.5517
4	53123362	A	G	0.3158		3	52821444	G	A	0.2727		3	13794158	C	T	0.4167		3	13797479	C	A	0.6667
4	54504326	G	T	0.8261		3	55407284	G	C	0.3		3	13794404	A	G	0.7692		3	13800330	A	T	0.5
4	58220687	C	T	0.3333		3	62818602	C	A	0.4444		3	13794473	C	T	0.3333		3	13801102	C	A	0.6364
4	60556706	C	G	0.5294		3	62820819	G	T	0.4286		3	13794902	G	T	0.4444		3	13802261	A	G	0.7273
4	75211410	T	G	0.4375		3	63188765	C	A	0.4375		3	13795159	C	T	0.7778		3	13802842	G	A	0.6
4	89847353	C	A	0.6667		3	74394638	C	A	0.7273		3	13795533	G	A	0.5882		3	13803377	T	C	0.0667
4	91643393	A	G	0.2222		3	74598494	A	T	0.2941		3	13796318	G	T	0.6053		3	13803752	C	T	0.5
4	96584192	G	T	0.4762		3	75722069	C	G	0.5417		3	13796993	G	A	0.375		3	13804701	T	C	0.4444
4	99497587	G	A	0.75		3	82650488	G	T	0.5263		3	13797479	C	A	0.8125		3	13815086	T	C	0.3889
4	113472261	G	A	0.5263		3	82864677	C	A	0.5		3	13800330	A	T	0.375		3	13815565	T	C	0.6923
4	114311820	G	T	0.5385		3	83694404	G	T	0.4667		3	13801102	C	A	0.6667		3	13817393	A	G	0.5556
4	120116224	T	G	0.5556		3	84837917	G	T	0.625		3	13802261	A	G	0.3636		3	13818032	T	C	0.4286
4	122029283	A	C	0.4		3	88295662	C	A	0.4286		3	13802842	G	A	0.3077		3	13818093	C	T	0.3333
5	12122975	G	A	0.619		3	88720933	C	T	0.625		3	13803377	T	C	0.5		3	20240411	C	A	0.4211
5	14619506	G	T	0.5385		3	91568292	G	A	0.4667		3	13803752	C	T	0.8182		3	25575304	C	G	0.3571
5	19909624	G	A	0.35		3	92131155	G	T	0.0952		3	13803852	T	G	0.3333		3	45855394	G	T	0.3529
5	20272530	T	C	0.25		3	92865528	G	T	0.6842		3	13803870	C	T	0.5455		3	50518050	T	C	0.25
5	36133073	C	A	0.1667		3	92906126	G	A	0.4667		3	13804701	T	C	0.44		3	62595735	G	A	0.5714
5	36922326	C	G	0.625		3	99461050	G	T	0.5		3	13806538	G	C	1		3	63159898	A	T	0.5
5	37243032	A	G	0.25		3	105219275	T	A	0.6429		3	13815086	T	C	0.3704		3	65079376	G	T	0.5
5	42712563	A	C	0.7273		3	108417500	C	A	0.4118		3	13815565	T	C	0.48		3	65288705	A	C	0.4286
5	51436408	C	T	0.2381		3	109977967	C	A	0.5		3	13817393	A	G	0.45		3	66943296	T	C	0.3846
5	52563597	C	A	0.4286		3	110532458	G	A	0.5556		3	13818032	T	C	0.6667		3	70696718	C	G	0.2857
5	53831294	C	A	0.5625		3	123248865	C	A	0.25		3	13818093	C	T	0.4444		3	74663131	A	C	0.2857
5	69892421	A	G	0.55		3	130029103	T	A	0.3333		3	14067162	A	T	0.0714		3	90420928	C	T	0.5556
5	75381648	G	T	0.5714		3	130251979	G	A	0.6471		3	14309315	T	G	0.3846		3	105483555	G	T	0.5556
5	75763390	T	A	0.6364		3	132541215	C	G	0.1111		3	20240411	C	A	0.3889		3	107829749	T	C	0.4
5	80691764	T	A	0.2143		4	1224780	G	A	0.6471		3	20825396	G	A	0.8636		3	107829787	T	A	0.2857
5	86806057	T	C	0.4286		4	4638550	C	A	0.3333		3	21288125	C	A	0.5		3	116555343	T	G	0.3158
5	90305575	T	C	0.4615		4	11224761	C	A	0.3571		3	22916963	G	A	0.5714		3	121462844	C	A	0.6667
5	94409572	T	G	0.25		4	19744120	C	T	0.6923		3	25575304	C	G	0.5		3	121534119	C	A	0.2857
5	95807893	T	G	0.4667		4	20110616	C	A	0.5417		3	33160553	G	A	0.5		3	122794378	C	G	0.4643
5	97810927	T	G	0.6875		4	25399318	T	C	0.6		3	35963145	A	T	0.4762		3	130855959	A	G	0.381
5	103733927	A	G	0.4286		4	26439234	C	A	0.625		3	45855394	G	T	0.3333		4	4475190	C	A	0.3571
6	921536	C	T	0.4167		4	27660469	A	G	0.5882		3	48657877	T	G	0.3043		4	5787542	A	C	0.3571
6	3522998	G	A	0.6667		4	51856747	G	T	0.4333		3	60984308	C	A	0.5455		4	8920463	A	C	0.6
6	8579713	A	G	0.5714		4	53005532	G	T	0.48		3	61518491	A	C	0.7		4	9515378	T	C	0.8333
6	8875166	A	G	0.3333		4	53523247	G	T	0.5		3	63159898	A	T	0.5833		4	16902614	A	G	0.1429
6	26407770	C	A	0.5263		4	55657748	C	A	0.1875		3	70696718	C	G	0.3684		4	22645332	T	G	0.4583
6	28502174	G	T	0.6522		4	57110577	G	T	0.4667		3	74663131	A	C	0.4583		4	26440357	T	G	0.5556
6	39589069	T	A	0.6154		4	57864425	T	C	0.7619		3	82084853	T	C	0.5		4	32339112	T	C	0.28
6	40665190	A	G	0.5		4	57999655	G	A	0.5		3	84709322	G	T	0.3636		4	35039355	G	C	0.5217
6	51861863	C	A	0.3333		4	61132161	C	T	0.6087		3	85145984	T	C	0.4583		4	43050850	T	G	0.7143
6	52454427	T	A	0.6471		4	69218510	G	A	0.45		3	85796681	T	G	0.4815		4	45037274	T	C	0.5333
6	59101704	C	T	0.375		4	77781578	C	A	0.3571		3	87104266	T	G	0.3125		4	45122728	A	G	0.2222
6	59447416	C	T	0.4375		4	78366428	A	C	0.2857		3	87129587	A	G	0.6667		4	45522898	A	G	0.2857
6	65885924	A	G	0.6923		4	85208089	C	T	0.2941		3	87631491	G	A	0.3158		4	45670960	G	T	0.0197
6	69807231	G	A	0.6364		4	86853408	T	C	0.6875		3	88613403	G	C	0.2632		4	53409815	G	T	0.3333
6	99060846	T	C	0.6111		4	90423109	C	A	0.4667		3	89985040	C	G	0.4375		4	54622346	G	T	0.3846
6	104898751	C	A	0.4483		4	90747110	G	A	0.5		3	90188107	C	A	0.6		4	60297339	C	A	0.375
6	105093590	T	C	0.7059		4	113570365	G	C	0.2667		3	90420928	C	T	0.3125		4	60312491	T	G	0.8182
6	115206678	C	A	0.6364		4	114078097	G	T	0.4667		3	90449504	C	T	0.3529		4	63466096	A	G	0.5385
6	116046354	T	A	0.4		4	121562445	T	G	0.8		3	91430617	A	G	0.3846		4	66712820	T	G	0.4762
6	119007753	A	G	0.4783		5	1648411	G	T	0.3333		3	96353314	T	C	0.1875		4	66718027	A	C	0.6
6	122392340	G	T	0.6		5	5449935	T	A	0.7391		3	101712602	A	G	0.6818		4	71715167	C	A	0.5
6	122392480	A	G	0.5833		5	20791001	T	G	0.2609		3	104223583	T	A	0.2778		4	76297972	G	T	0.5
6	122393268	A	C	0.7619		5	31221879	G	T	0.4231		3	107829749	T	C	0.7222		4	76354517	C	T	0.5294
6	122780406	A	C	0.5		5	33250339	T	A	0.6154		3	107829787	T	A	0.6		4	76737319	T	C	1
6	123370791	A	C	0.5652		5	35337135	G	T	0.4		3	116408975	C	A	0.3		4	76831452	G	T	0.4545
6	126717072	G	A	0.2222		5	36139843	C	A	0.5385		3	116426107	C	T	0.6522		4	85639494	A	C	0.3529
6	128902443	C	T	0.4667		5	39174565	G	T	0.4286		3	116613758	C	T	0.5556		4	88285205	A	G	0.381
6	134577476	C	T	0.4545		5	66610212	G	C	0.5556		3	121534119	C	A	0.7083		4	90747110	G	A	1
6	137733486	G	A	0.5		5	72050101	G	T	0.4615		3	121782641	C	A	0.619		4	93200043	G	A	0.55
6	137773294	T	A	0.3684		5	84761280	C	A	0.625		3	122794378	C	G	0.5833		4	101728075	C	A	0.4667
6	142259776	T	C	0.5385		5	95759992	C	A	0.5238		3	123429000	T	A	0.3846		4	108096714	A	G	0.1875
6	143365848	C	G	0.4737		5	99795582	G	A	0.3158		3	123927977	C	G	0.7		4	108350906	C	A	0.6667
6	147011983	C	G	0.6111		5	103186799	G	T	0.25		3	131692946	G	T	0.4286		4	112024750	A	G	0.3846
6	155343106	G	A	0.5		6	6129154	G	A	0.5714		4	2518455	C	T	0.1905		4	114282552	T	G	0.4
6	158708579	A	G	0.4815		6	8398066	G	T	0.5833		4	4475190	C	A	0.6429		4	116233512	A	T	0.7143
6	169672396	C	G	0.3636		6	8579713	A	G	0.5556		4	6122629	G	T	0.4865		4	116233587	A	G	0.5
7	5812076	G	A	0.3333		6	9620411	G	T	0.4615		4	7671352	C	A	0.5714		4	118490040	C	A	0.25
7	5879060	G	T	0.2857		6	13970228	T	G	0.3636		4	8689271	C	A	0.6667		4	121204073	A	C	0.5217
7	6112295	A	C	0.5		6	19102969	T	C	0.75		4	8920463	A	C	0.3571		4	121491130	T	G	0.5
7	24867804	G	T	0.2778		6	21456496	C	A	0.3636		4	9515378	T	C	0.25		4	126456929	G	T	0.5455
7	37226237	C	G	0.4091		6	22613509	G	T	0.3333		4	9563345	A	C	0.625		5	5815896	G	T	0.4
7	54928802	G	A	0.2609		6	27008468	C	A	0.4706		4	10652342	C	A	0.48		5	12924128	G	T	0.5385
7	68112016	A	G	0.5		6	35580644	C	T	0.2857		4	14256432	G	T	0.4		5	16323887	A	G	0.75
7	70827960	T	G	0.6111		6	41399657	C	T	0.4375		4	20087827	A	C	0.5294		5	19876958	C	A	0.4667
7	72065132	G	C	0.25		6	46893745	T	C	0.4667		4	27308016	A	G	0.5217		5	25814206	C	A	0.9231
7	73322629	A	T	0.6875		6	46893755	G	C	0.6		4	28026357	G	T	0.45		5	32201985	T	A	0.3333
7	81012443	G	T	0.4815		6	47616342	C	T	0.4074		4	35371920	C	A	0.6923		5	32202017	G	A	1
7	84485307	C	T	0.125		6	56888008	A	C	0.2143		4	45037274	T	C	0.3		5	36021896	T	G	0.7647
7	84540271	A	G	0.8333		6	63927719	G	A	0.6111		4	45122728	A	G	0.3333		5	36120325	G	T	0.6842
7	88157367	G	C	0.5357		6	65991313	G	T	0.3333		4	45670960	G	T	0.0183		5	47101715	C	A	0.6
7	95329269	C	A	0.5185		6	72887857	G	T	0.6471		4	52348548	C	T	0.2857		5	49796029	A	G	0.3333
7	109083466	G	T	0.3		6	76205537	G	T	0.45		4	60858563	C	A	0.5806		5	51380469	G	A	0.5882
7	113128935	A	G	0.4		6	76288882	G	T	0.4		4	62843581	G	A	0.5		5	56048342	A	C	0.5556
7	116447954	C	T	0.6364		6	78786394	G	T	0.2667		4	66718027	A	C	0.2174		5	81439167	C	T	0.6667
8	2603087	G	A	0.5714		6	84661608	C	T	0.45		4	67338637	G	C	0.4615		5	81439179	A	T	0.75
8	5320866	T	G	0.7143		6	90105584	G	T	0.4706		4	73117042	G	T	0.7059		5	81439338	A	C	0.3077
8	6564786	A	C	1		6	93489202	G	T	0.8333		4	76297972	G	T	0.5		5	84294976	T	G	0.4
8	8112824	C	T	0.5556		6	97103920	G	T	0.4615		4	76584437	T	G	0.381		5	86570900	A	G	0.4706
8	9920456	T	C	0.4762		6	104416840	A	T	0.6154		4	77685767	C	G	0.6333		5	93733836	T	C	0.2
8	13665100	G	T	0.4118		6	114094344	T	A	0.4737		4	86307620	G	A	0.4706		5	95441826	T	C	0.8889
8	13733727	C	A	0.5882		6	115031662	T	G	0.2857		4	88285205	A	G	0.3529		5	100361451	G	A	0.375
8	18503014	C	A	0.6		6	119832632	G	T	0.4762		4	90639858	C	A	0.6818		5	101168864	C	T	0.45
8	23944175	T	A	0.7143		6	122332490	C	A	0.3636		4	90747110	G	A	0.5714		5	102372900	T	G	0.375
8	23944177	T	A	0.6667		6	122977455	C	A	0.4		4	93200043	G	A	0.4118		5	102821624	T	A	0.375
8	32678603	C	A	0.3333		6	124052124	A	T	0.2143		4	105387421	C	A	0.55		6	2035122	G	T	0.6923
8	49421870	A	G	0.3214		6	124240332	T	A	0.3333		4	108096714	A	G	0.7143		6	6977580	A	T	0.3077
8	52274421	G	T	0.8		6	124536626	A	G	0.5455		4	112024750	A	G	0.75		6	8873564	A	C	0.55
8	52985587	G	T	0.4167		6	128370950	G	T	0.6154		4	112032827	C	T	0.4706		6	11692820	G	A	0.4
8	53183672	T	C	0.4286		6	145775324	A	G	0.5294		4	112670976	T	C	0.5714		6	15523754	G	A	0.2857
8	60157084	G	A	0.7222		6	149870164	G	T	0.3529		4	116233512	A	T	0.25		6	15523825	T	G	0.2632
8	63123631	A	G	0.6957		6	157029903	A	G	0.7143		4	116233587	A	G	0.3636		6	21663343	A	C	0.2667
8	64089978	A	G	0.5556		6	161788549	T	C	0.5833		4	121204073	A	C	0.4828		6	23579471	C	A	0.5455
8	65446070	T	C	0.5		7	436748	A	T	0.4615		4	121521476	T	C	0.25		6	24120486	C	A	0.4
8	65607941	C	G	0.381		7	5554565	G	A	0.2143		4	126456929	G	T	0.48		6	24120691	A	G	0.5
8	87393586	A	G	0.5556		7	6483667	A	G	0.5714		4	128172190	T	G	0.1818		6	24120693	T	A	0.4167
8	92566594	T	G	0.375		7	19828020	T	C	0.4815		5	1560372	G	A	0.32		6	39150487	C	A	0.5263
8	105307572	A	G	0.2727		7	39058277	A	T	0.4839		5	12924128	G	T	0.6		6	40374744	G	T	0.5833
8	107179724	A	C	0.3846		7	40341487	C	A	0.6		5	14630884	T	C	0.5652		6	43096314	A	G	0.4444
8	113066154	C	A	0.6522		7	40400606	C	T	0.6667		5	16323887	A	G	0.5185		6	44566897	C	A	0.4762
8	118207019	A	T	0.5625		7	40443655	G	A	0.619		5	20283115	G	T	1		6	47538078	G	T	0.3913
8	127013134	A	G	0.5		7	43197697	C	A	0.3333		5	23486325	T	C	0.3793		6	55625305	G	T	0.5
8	127921559	T	C	0.6667		7	43615441	T	A	-		5	23904026	C	A	0.75		6	71625891	C	T	0.5
9	2028147	G	A	0.7778		7	52070481	G	T	0.4286		5	31483563	G	A	0.25		6	74152485	A	C	0.125
9	2167478	C	A	0.3333		7	55821527	G	T	0.1667		5	35641731	G	A	0.381		6	90472629	A	C	0.5385
9	14582150	A	G	0.8		7	69086886	T	C	0.5		5	36676235	C	G	0.5789		6	90870993	C	A	0.3333
9	14654785	A	C	0.25		7	69850741	A	G	0.8		5	38542815	A	C	0.1111		6	92773227	T	C	0.4545
9	24017782	C	A	0.4118		7	73660593	T	G	0.7857		5	44845439	G	C	0.625		6	93338565	C	A	0.7059
9	28807127	T	C	0.3333		7	74192673	G	T	0.6667		5	49796029	A	G	0.6875		6	95820762	A	G	0.6667
9	29783229	G	T	0.4		7	74796531	A	T	0.7		5	62930395	C	A	0.4688		6	102789159	A	T	0.4706
9	33835736	C	T	0.3333		7	75685445	G	A	0.5455		5	65353702	T	A	0.5		6	112088299	G	T	0.25
9	34865455	A	G	0.3333		7	77152362	T	G	0.06		5	70549252	G	T	0.6667		6	113022954	A	T	0.625
9	43692314	T	C	0.3333		7	82463021	A	C	0.75		5	81459114	C	A	0.619		6	114498693	C	A	0.2
9	53755076	G	T	0.4211		7	84402317	G	T	0.4211		5	86059299	G	A	0.8571		6	114876296	A	C	0.4167
9	54663628	G	T	0.75		7	85016616	G	T	0.6923		5	86570900	A	G	0.6		6	118760760	C	T	0.4286
9	61270728	G	T	0.4211		7	105672332	G	A	0.75		5	93733836	T	C	0.4118		6	122517967	G	C	0.5
9	61357157	G	T	0.4		7	108308171	T	C	0.6111		5	95441826	T	C	0.7		6	122755114	T	A	0.7143
9	79293650	G	T	0.1538		7	110986305	T	A	0.48		5	96953768	T	G	0.5556		6	123905404	C	A	0.381
9	84575345	T	C	0.3889		7	118163346	T	G	0.55		5	99892955	A	G	0.5714		6	125492496	A	C	0.3571
9	91643534	T	C	0.6429		7	119290012	G	A	0.5625		5	100361451	G	A	0.3667		6	125531683	T	G	0.4762
9	94256024	G	T	0.5455		7	119616317	C	G	0.5		5	101168864	C	T	0.3636		6	133422036	T	G	0.6471
9	98355798	T	C	0.4375		8	2334735	C	A	0.4737		5	101828972	G	T	0.6923		6	136389000	T	A	0.6
9	112617538	T	C	0.5652		8	3389821	G	C	0.5		5	102372900	T	G	0.5714		6	139064885	T	C	0.4737
9	117641874	T	A	0.5		8	3618874	C	G	0.6471		6	2035122	G	T	0.7222		6	143019262	T	C	0.5
9	125592757	G	C	0.6429		8	7482394	T	C	0.6		6	5003788	G	T	0.55		6	151476359	A	C	0.7
9	138531491	C	A	0.4737		8	7513826	C	A	0.7037		6	5476096	T	G	0.5417		6	157285100	G	T	0.75
9	138559648	T	G	0.5652		8	12164133	C	A	0.5		6	6977580	A	T	0.6818		6	157428020	C	T	0.6
9	138761174	T	G	0.4615		8	12346172	G	C	0.3929		6	8579713	A	G	0.3		7	517861	G	A	0.4667
10	1725696	T	C	0.4231		8	12646769	T	C	0.5		6	11388609	C	T	0.25		7	5178161	C	T	0.4286
10	3325541	T	C	0.8		8	22328586	G	T	0.5		6	11692820	G	A	0.5		7	6008930	C	G	0.125
10	6896223	A	G	0.4		8	35381930	A	T	0.3333		6	14526314	G	A	0.4211		7	6917121	T	C	0.3125
10	9329412	C	A	0.5385		8	36087607	T	G	0.0862		6	15290971	T	G	0.6111		7	6988757	G	T	0.7273
10	10439595	A	G	0.2857		8	45569708	A	C	0.7692		6	23607469	A	C	0.1176		7	14769613	T	C	0.6111
10	20866055	A	T	0.6		8	45696345	A	C	0.5		6	24120486	C	A	0.6667		7	18355444	G	T	0.8182
10	28186778	G	T	0.3704		8	45701366	A	C	0.6875		6	24120691	A	G	0.3636		7	20234872	T	A	0.4444
10	57257951	G	T	0.3333		8	46550158	A	G	0.6552		6	24120693	T	A	0.25		7	27903634	C	G	0.5
10	62381904	C	T	0.4444		8	50327294	C	T	0.6		6	24397333	G	T	0.625		7	35830556	G	A	0.6364
10	64435698	C	A	0.4167		8	50555536	G	T	0.6429		6	24564531	A	G	0.4		7	36091416	G	A	0.6667
10	66204723	G	A	0.3333		8	60445167	T	A	0.6667		6	29020975	C	T	0.4444		7	36950932	G	A	0.2
10	68037736	T	G	0.4375		8	62318228	T	A	0.4		6	35775219	C	A	0.4118		7	44494728	T	G	0.5833
11	3568725	C	A	0.375		8	80273662	G	A	0.8333		6	39150487	C	A	0.2857		7	45667318	T	G	0.2857
11	7467680	A	T	0.6522		8	81489217	C	A	0.7222		6	40600918	C	A	0.68		7	45754477	A	C	0.6
11	11300318	A	G	0.3571		8	81945646	C	A	0.6		6	41763449	T	C	0.2308		7	45921622	G	T	0.3889
11	14049852	G	T	0.6		8	82245579	G	T	0.3333		6	43096314	A	G	0.7333		7	48317860	T	G	0.36
11	27506204	C	T	0.5455		8	103526708	C	A	0.4375		6	47538078	G	T	0.5		7	49441037	T	G	0.5385
11	35543330	T	C	0.5556		8	105551745	G	T	0.625		6	49823409	C	A	1		7	65931486	A	C	0.44
11	36949069	T	G	0.3846		8	108591056	C	T	0.3158		6	49908673	C	T	0.6111		7	67993153	A	C	0.6429
11	40785994	C	A	0.25		8	110728959	A	C	0.75		6	50340165	T	C	0.5		7	72148847	C	A	0.5
11	53293422	C	T	0.5333		8	111027511	G	T	0.4		6	52066421	C	G	0.619		7	72955130	G	T	0.6154
11	54003025	T	C	0.3913		8	112988115	T	A	0.5833		6	57785713	G	A	0.0662		7	73937695	T	C	0.4615
11	59811951	A	C	0.5833		8	118975229	G	T	0.7368		6	61379230	A	T	0.2759		7	74476024	C	A	0.4286
11	61240693	A	T	0.7273		8	120996637	C	A	0.25		6	61939725	C	T	0.64		7	77149415	C	T	0.2143
11	62811902	C	T	0.4667		8	126220525	C	A	0.6667		6	75869911	C	T	0.4091		7	79269678	A	G	0.1892
11	74965001	C	A	0.5556		8	126877070	A	G	0.7143		6	80502610	C	T	0.3182		7	79325260	G	T	0.1522
12	12988009	C	T	0.2308		8	127069071	G	T	0.5		6	90123564	T	A	0.5417		7	82901372	C	A	0.4444
12	13102256	G	T	0.2		8	129262975	A	T	0.8		6	92773227	T	C	0.5652		7	91572687	C	T	0.5455
12	28425834	C	T	0.5652		8	133643966	C	T	0.4167		6	92826718	C	T	0.5909		7	99464139	C	A	0.7143
12	33383215	T	C	0.1176		8	135447618	C	T	0.36		6	111364823	A	C	0.5833		7	101950148	T	G	0.35
12	48963395	T	A	0.4667		8	137044802	C	A	0.3077		6	112088299	G	T	0.5556		7	104471553	T	G	0.875
12	58151816	A	G	0.4375		9	870393	G	T	0.6667		6	112745722	G	T	0.45		7	106455767	T	G	0.4783
12	58252291	T	G	0.35		9	4200955	C	T	0.4167		6	114539144	A	G	0.4091		7	108201323	C	A	0.55
13	9644274	C	T	0.3529		9	24121943	A	C	0.5294		6	118760760	C	T	0.3182		7	109821791	A	C	0.8
13	13250095	G	T	0.35		9	30270687	T	C	0.5714		6	120293995	G	T	0.48		7	110823699	C	T	0.4375
13	17902294	T	G	0.2857		9	36893207	C	A	0.5		6	121980084	G	T	0.4211		7	115255175	C	A	0.8
13	22626237	G	A	0.3		9	37954190	C	A	0.3333		6	122517967	G	C	0.4545		7	117777799	G	C	0.5455
13	33145895	G	A	0.5385		9	47040450	C	A	0.5333		6	122663138	G	T	0.8333		7	119783760	T	C	0.5882
13	33145900	G	T	0.1818		9	48109618	A	C	0.3889		6	122755114	T	A	0.3333		8	2181337	A	G	0.4706
13	42574873	C	A	0.8333		9	59673390	C	A	0.4		6	123708104	A	C	0.3684		8	3446589	G	T	0.5714
13	62458046	G	T	0.6667		9	61701072	C	T	0.0675		6	123905404	C	A	0.5385		8	3791952	C	A	0.5417
13	64248565	G	T	0.4545		9	106381241	G	A	0.3913		6	125158441	T	C	0.1875		8	4670845	C	A	0.5
13	71097128	G	T	0.1333		9	110852036	A	T	0.6087		6	125531683	T	G	0.5385		8	7287016	G	T	0.4286
13	76665232	A	C	0.1818		9	129692023	C	A	0.4		6	132242276	C	T	0.3333		8	7452244	A	G	0.3478
13	80623018	A	G	0.3889		9	137910374	C	T	0.6316		6	133223080	A	C	0.3636		8	14645496	G	T	0.3333
13	97820423	C	A	0.75		9	137986391	T	G	0.6364		6	133422036	T	G	0.44		8	16598791	A	C	0.3529
13	113582066	A	T	0.6667		10	11241877	C	A	0.3846		6	136661773	T	G	0.3333		8	21504986	G	T	0.3889
13	118310859	G	A	0.6667		10	20164822	G	T	0.4615		6	138732794	A	G	0.2308		8	23750762	A	G	0.7143
13	119298610	A	G	0.3913		10	21794379	G	C	0.5217		6	139064885	T	C	0.4211		8	24521524	T	G	0.5
13	128236428	A	C	0.6364		10	30516913	T	A	0.5385		6	139168449	T	G	0.2917		8	24779924	A	T	0.1667
13	142668958	G	T	0.4762		10	37163017	A	T	0.2917		6	151476359	A	C	0.7		8	27282177	G	T	0.3333
13	144115613	C	A	0.4118		10	37671574	C	A	0.5		6	152069518	G	T	0.5238		8	34318976	G	T	0.5
13	157864463	C	A	0.0833		10	40049007	G	T	0.5		6	156961007	A	G	0.7222		8	34748301	T	C	0.5385
13	163751048	G	T	0.5625		10	52290752	G	T	0.381		6	162459426	G	T	0.6154		8	35381930	A	T	0.5385
13	166200804	A	G	0.3333		10	62909491	G	A	0.359		7	1024414	C	A	0.4444		8	42568709	T	A	0.28
13	168832503	G	T	0.2174		10	68598913	C	A	0.55		7	10654957	A	G	0.5		8	48722072	C	A	0.7143
13	169779845	A	G	0.36		11	16067481	C	A	0.0909		7	14769613	T	C	0.35		8	50948374	T	C	0.7083
13	170675474	A	G	0.3846		11	26297394	A	C	0.5		7	25522152	C	A	0.5		8	53011311	G	T	0.625
13	171956469	C	T	0.2941		11	28621328	T	G	0.125		7	30536241	G	T	0.6522		8	57283261	C	A	0.4615
13	172830899	A	T	0.3333		11	28777631	A	C	0.6364		7	36950932	G	A	0.3333		8	57661811	A	T	0.381
13	174919459	G	A	0.7333		11	34495338	A	C	0.4545		7	39823292	G	C	0.3333		8	60140582	A	C	0.4211
13	175139170	A	G	0.619		11	36887844	T	G	0.4211		7	39823303	A	G	0.125		8	62124168	C	T	1
13	175503695	G	T	0.6		11	41957305	A	G	0.6897		7	43413808	A	C	0.1111		8	63310523	G	T	0.5556
13	187299595	T	A	0.2667		11	42970013	A	G	0.4		7	43453609	A	G	0.4545		8	64379705	G	A	0.8571
13	190274380	T	C	0.5		11	43101306	T	A	0.6364		7	45383339	A	G	0.6154		8	64504638	C	T	0.5
13	192852590	T	G	0.0909		11	44426159	C	A	0.8		7	45921622	G	T	0.4211		8	65074236	A	G	0.6667
13	192921601	C	T	0.2667		11	49695897	C	A	0.5		7	48709266	C	A	0.55		8	65330865	G	A	0.3636
13	203537026	C	T	0.6471		11	57176094	T	C	0.3333		7	52287708	C	G	0.4783		8	74823921	C	G	0.625
13	206507394	C	A	0.5714		11	57341276	G	T	0.7308		7	55015121	C	A	0.5833		8	79605859	T	G	0.1
14	4109412	T	G	0.375		11	57344226	C	A	0.6		7	66100877	T	A	0.4		8	79890516	T	G	0.5
14	24718262	C	A	0.3		11	57345734	T	G	0.381		7	69040104	G	T	0.5667		8	88394217	C	A	0.6
14	38411279	C	A	0.2143		11	58015245	C	A	0.7		7	77404810	C	A	0.5		8	94417913	C	A	0.8
14	44243232	C	A	0.2632		11	60113451	G	T	0.6		7	79242962	G	T	0.093		8	94459586	G	T	0.4286
14	58900283	G	T	0.5		11	62166780	G	A	0.5		7	79325260	G	T	0.2321		8	94587979	T	G	0.1429
14	84820992	A	G	0.4		12	551354	G	T	0.5625		7	82901372	C	A	0.5714		8	107385556	G	T	0.5714
14	106236691	C	A	0.2364		12	2436010	G	T	0.6667		7	83789013	G	T	0.5		8	107816741	A	T	0.5
14	113804941	C	T	0.5455		12	8118547	C	T	0.65		7	84690543	T	A	0.6818		8	108727106	C	T	0.2857
14	117535336	G	T	0.2778		12	14052998	G	A	0.6667		7	87925729	A	G	0.5		8	109439934	A	G	0.3438
14	119097237	A	G	0.4667		12	31574448	C	A	0.4545		7	91572687	C	T	0.4706		8	113863949	A	G	0.625
14	123048905	G	T	0.2941		12	52228477	C	A	0.1818		7	95284233	G	A	0.4091		8	116713136	A	T	0.3158
14	123929756	C	G	0.5385		12	55120321	C	A	0.5714		7	100895431	C	A	0.2		8	117708890	C	A	0.7059
14	128077803	C	A	0.3571		12	56249190	C	A	0.6875		7	106455767	T	G	0.5882		8	126277861	G	T	0.125
14	130825622	C	A	0.3125		12	61261946	G	A	0.7273		8	4763180	C	G	0.375		8	126657692	G	T	0.2857
15	199021	C	A	0.5		13	35580766	C	T	0.2308		8	7905111	G	T	0.65		8	131678005	G	T	0.5625
15	5206377	G	A	0.4		13	35747161	T	G	0.6111		8	11763259	T	C	0.5714		8	135635551	A	T	0.5294
15	9479653	A	C	0.4667		13	36677693	G	T	0.5238		8	12679669	A	G	0.4091		8	137373577	G	T	0.5
15	14872201	G	A	0.3636		13	45082370	G	T	0.375		8	13442935	A	C	0.4		9	1849553	T	G	0.1724
15	26541381	T	G	0.1765		13	50155145	G	A	0.6		8	15187131	C	A	0.4231		9	2947710	T	C	0.2353
15	27589335	C	A	0.4706		13	51676203	G	A	0.5		8	21504986	G	T	0.5294		9	4335262	C	A	0.5714
15	35741862	G	T	0.3077		13	53061793	G	T	0.2222		8	22161146	T	C	0.35		9	4608429	G	T	0.2632
15	47512932	C	G	0.4783		13	59545788	C	A	0.5909		8	23750762	A	G	0.2857		9	14263197	C	A	0.5
15	49093826	C	A	0.4118		13	66574593	C	A	0.2632		8	24326757	C	A	0.5		9	19607004	T	C	0.25
15	49599314	T	G	0.75		13	67131896	A	G	0.4118		8	24353078	A	G	0.4286		9	24385429	G	T	0.5
15	50839773	T	G	0.2		13	71420287	G	T	0.4545		8	24521524	T	G	0.5263		9	24452363	T	G	0.45
15	54915464	C	T	0.2353		13	71536747	G	T	0.76		8	24899194	G	T	0.75		9	26348485	C	A	0.4444
15	61619226	G	T	0.2632		13	80628128	T	C	0.2941		8	32835375	G	T	0.52		9	32305129	T	C	0.5217
15	62958252	C	A	0.4348		13	82897699	T	G	0.3636		8	33410210	T	G	0.7083		9	32535941	T	C	0.4545
15	63175694	A	G	0.5556		13	93419117	T	A	0.75		8	34551974	G	A	1		9	34750911	A	G	0.5714
15	75002961	T	G	0.5294		13	94690351	G	T	0.4286		8	34748301	T	C	0.45		9	39207496	G	A	0.375
15	76784334	C	A	0.6429		13	95802823	G	T	0.4737		8	35381930	A	T	0.25		9	41114622	A	G	0.5385
15	89020648	G	T	0.3333		13	104093660	T	A	0.2		8	42568709	T	A	0.2		9	42612234	C	A	0.5
15	101038349	T	G	0.4444		13	104130426	G	T	0.5		8	46255031	A	G	0.3		9	43064607	T	A	0.5
15	102207329	A	G	0.0909		13	104159795	A	T	0.2857		8	49036833	T	C	0.2857		9	47237423	A	C	1
15	108343950	C	T	0.6667		13	105632425	T	C	0.5789		8	52022433	T	G	0.125		9	48340634	A	C	0.3636
15	122811610	C	A	0.35		13	111649824	G	A	0.5		8	53843241	C	A	0.5		9	54187057	C	A	0.5556
15	133482303	G	T	0.6364		13	116717033	A	G	0.6154		8	57283261	C	A	0.6111		9	54780959	T	C	0.6154
15	137776181	C	A	0.4118		13	118035162	G	T	0.5		8	57661811	A	T	0.4667		9	56435096	C	A	0.5714
16	2340616	C	T	0.5455		13	123075777	C	A	0.6923		8	62525412	G	T	0.5		9	59153775	G	T	0.4286
16	7138973	A	C	0.25		13	123393496	G	T	0.48		8	64379705	G	A	0.2143		9	59956037	G	C	0.8
16	9612027	T	A	0.6522		13	126278872	A	C	0.2857		8	64504638	C	T	0.4		9	61429368	C	A	0.4
16	12598202	G	T	0.5556		13	128258267	C	A	0.7273		8	65330865	G	A	0.5862		9	61701072	C	T	0.0537
16	15223110	C	T	0.3889		13	128566494	G	T	0.2727		8	67024073	A	G	0.6		9	63642384	G	T	0.5
16	15266296	G	T	0.4118		13	128894996	G	T	0.6		8	71807522	T	C	0.6		9	63794413	C	A	0.5833
16	15986435	A	G	0.4074		13	137954926	G	T	0.5833		8	76008142	G	A	0.5652		9	65095991	C	A	0.5333
16	38116748	A	G	0.5385		13	151929094	T	A	0.4583		8	79534685	C	T	0.4545		9	69704146	C	A	0.5714
16	41736836	A	G	0.5556		13	160029896	A	T	0.625		8	79605859	T	G	0.52		9	71740059	G	T	0.5263
16	42484029	A	G	0.6429		13	161682816	G	T	0.1515		8	85305335	A	C	0.6		9	76820967	G	T	0.5
16	50979819	T	C	0.2857		13	163258523	T	A	0.8		8	88284151	A	T	0.6316		9	78692053	C	A	0.6
16	58643045	C	A	0.6875		13	163762772	T	C	0.6429		8	93492232	G	T	0.4615		9	79751241	T	C	0.4286
16	59142955	G	T	0.2778		13	164351071	A	T	0.7143		8	94587979	T	G	0.45		9	90480412	G	T	0.3684
16	61146318	C	A	0.7143		13	169403163	T	C	1		8	95533320	G	T	0.375		9	93672356	G	T	0.5
16	70762148	T	C	0.4737		13	177287048	G	T	0.6667		8	98542870	A	G	0.5556		9	103858096	C	A	0.4286
16	76639370	A	T	0.5		13	177726849	C	A	0.4167		8	103499296	G	T	0.1765		9	103878803	G	T	0.7778
16	77694759	C	T	0.3333		13	179385312	A	G	0.2353		8	106116389	A	C	0.5		9	107356523	G	C	0.625
16	78597032	C	A	0.6429		13	182033274	G	T	0.6154		8	109439934	A	G	0.625		9	110660803	A	T	0.4545
17	2615772	G	T	0.4545		13	184837870	T	G	0.5333		8	117708890	C	A	0.5714		9	111737479	C	A	0.6364
17	2671849	G	T	0.4444		13	185743029	G	T	0.6667		8	120164781	T	C	0.45		9	111737542	T	C	0.3333
17	3803761	T	A	0.6923		13	186600660	A	T	0.2143		8	120809953	A	C	0.625		9	111789002	A	G	0.2857
17	5891157	C	G	0.4		13	187517187	T	C	0.4118		8	120902697	A	G	0.5		9	111789004	C	A	0.4286
17	9044583	G	T	0.4091		13	188940765	C	A	0.4375		8	122482749	A	G	0.6667		9	118542794	T	C	0.5185
17	21185360	G	T	0.2273		13	191386935	T	C	0.1667		8	133175737	G	A	0.5217		9	122870315	C	A	0.1429
17	44789180	G	T	0.5		13	201152222	G	A	0.4		8	135635551	A	T	0.7083		9	123405034	T	C	0.5
17	53960621	A	C	0.6667		14	1470524	C	A	0.5556		8	137373577	G	T	0.5909		9	137905496	T	A	0.7857
17	59692906	C	T	0.381		14	3845846	C	A	0.1765		8	137617678	T	A	0.3913		9	138694922	G	A	0.5556
18	2220068	C	T	0.7		14	4449155	T	A	0.5217		8	137853234	C	G	0.5667		9	138731231	T	C	0.4545
18	8391647	A	C	0.5238		14	10757286	T	A	0.1111		9	39933	C	A	0.2368		10	2502255	A	G	0.5
18	13494409	G	T	0.3077		14	17798384	T	G	0.4667		9	1849553	T	G	0.3696		10	3706194	A	G	0.5882
18	14974144	G	T	0.5714		14	19231257	C	A	0.5		9	2613222	T	G	0.5789		10	4782844	C	T	0.25
18	17602715	C	A	0.2		14	36946207	T	C	0.6786		9	2947710	T	C	0.1765		10	4903758	G	A	0.8333
18	21653723	G	A	0.2692		14	37082540	C	A	0.1818		9	4335262	C	A	0.4737		10	4917865	T	C	0.5
18	22798422	G	A	0.6429		14	43800175	G	T	0.5		9	4608429	G	T	0.3824		10	11032887	C	T	0.3333
18	24687058	C	G	0.48		14	46846294	G	A	0.4375		9	5513761	G	T	0.4167		10	17065551	C	A	0.5
18	24704700	T	G	0.7143		14	61513616	C	A	0.4167		9	9402991	C	T	0.2727		10	17582789	G	A	1
18	33540742	T	G	0.6667		14	63988322	G	A	0.4444		9	14458782	C	A	0.6957		10	26354569	C	A	0.75
18	53789901	C	G	0.4		14	69916113	G	A	0.48		9	26348485	C	A	0.4286		10	30287657	C	A	0.4444
X	2682711	G	T	0.5		14	72815502	T	G	0.5833		9	30296786	A	G	0.4286		10	30520415	A	C	0.2222
X	9116631	G	T	0.5		14	72815660	A	G	0.7222		9	32171357	T	A	0.6667		10	35008606	A	G	0.5455
X	10520804	T	G	0.5217		14	79482678	G	T	0.2632		9	37624447	A	G	0.4762		10	36714951	T	A	0.75
X	11182059	G	T	0.2381		14	80310042	C	A	0.6		9	39207496	G	A	0.4667		10	38445584	A	T	0.5833
X	14416493	T	A	0.7037		14	83488499	T	C	0.5		9	42441492	G	T	0.5		10	40049007	G	T	0.6667
X	16125694	C	A	0.381		14	89624032	T	A	0.4167		9	42612234	C	A	0.4211		10	44205036	C	G	0.8333
X	29271640	T	A	0.2		14	94219103	T	C	0.4		9	42833545	C	T	0.7222		10	46851549	G	T	0.4667
X	29271730	A	G	0.25		14	116267403	T	A	0.4167		9	42851992	G	T	0.5556		10	50496457	G	T	0.4545
X	35789285	G	C	0.5714		14	127579442	G	C	0.55		9	45831909	A	C	0.4231		10	52736174	T	G	0.5
X	39365984	G	T	0.25		14	128194170	C	A	0.4		9	46851763	G	T	0.2857		10	64828595	T	A	0.3636
X	39453584	A	G	0.3571		14	130015684	G	T	0.3529		9	47237423	A	C	0.6667		10	67384295	G	T	0.5833
X	43527726	C	T	0.8		14	131859852	A	T	0.4545		9	54187057	C	A	0.4138		10	68305566	G	A	0.4615
X	46925494	T	A	0.5294		14	131931302	G	T	0.4		9	56435096	C	A	0.2727		11	6116914	T	C	0.2222
X	55703487	C	T	0.6875		14	134605092	G	T	0.3333		9	60015745	C	A	0.3684		11	6204468	A	C	1
X	55703844	T	C	0.25		14	137526659	C	A	0.375		9	61429368	C	A	0.32		11	8244156	T	C	0.4545
X	62992250	C	A	0.3846		14	137905434	A	C	0.25		9	61701072	C	T	0.0538		11	15258863	G	A	0.5625
X	63491121	T	G	0.6667		15	1214400	G	T	0.3		9	63518043	G	T	0.4545		11	18578960	A	C	0.5455
X	69189924	T	G	0.6667		15	2550235	T	G	0.55		9	63642384	G	T	0.3333		11	21651149	T	C	1
X	69633291	C	A	0.381		15	2588973	C	A	0.4286		9	63794413	C	A	0.4118		11	28239715	C	A	0.4
X	70861791	C	A	0.4348		15	8750487	C	A	0.875		9	69704146	C	A	0.3636		11	32024409	A	G	0.5385
X	74520540	T	A	0.2857		15	10511529	C	A	0.6429		9	76120575	G	T	0.5185		11	35894063	A	G	0.4667
X	80075366	A	T	0.5385		15	10526945	C	G	0.3333		9	78692053	C	A	0.5		11	37034581	G	C	0.5556
X	94129103	A	C	0.625		15	10627392	A	G	0.4091		9	84575588	G	T	0.625		11	37110138	T	A	0.5556
X	94404939	G	A	0.3889		15	10643699	G	T	0.6		9	93672356	G	T	0.8333		11	37351475	G	A	0.375
X	99545010	T	A	0.4348		15	10732986	T	A	0.2308		9	96313015	C	T	0.4286		11	41161822	A	C	0.3333
X	113615024	G	T	0.5455		15	11245514	A	G	0.4		9	101135139	G	C	0.5556		11	50392104	G	T	0.5714
X	116531312	T	C	0.7273		15	11809455	C	A	0.3529		9	103858096	C	A	0.4348		11	50398724	C	A	0.4643
X	116813194	A	G	0.3636		15	21919350	C	A	0.4444		9	110660803	A	T	0.6818		11	52362086	C	G	0.3889
AEMK02000598.1	1353348	G	T	0.375		15	23171229	G	T	0.5		9	111789002	A	G	0.6154		11	53663980	A	G	0.25
AEMK02000449.1	1112298	T	G	0.0962		15	23952842	G	C	0.3684		9	111789004	C	A	0.2222		11	54784633	G	T	0.6667
AEMK02000408.1	663208	C	A	0.3		15	27137601	T	A	0.1765		9	115651376	C	A	0.5333		11	55179416	A	C	0.6364
AEMK02000261.1	24037	T	G	0.2195		15	27630404	G	T	0.4286		9	118277206	A	T	0.48		11	65790612	C	A	0.6364
AEMK02000694.1	126754	T	C	0.0476		15	27749634	T	A	0.4737		9	120495646	C	A	1		11	69224979	T	C	0.4
AEMK02000289.1	334857	A	C	0.44		15	27749701	A	G	0.3571		9	123162308	C	A	0.5625		11	69224988	A	G	0.6
AEMK02000213.1	298749	T	G	0.3333		15	35831003	G	T	0.7222		9	138521974	C	G	0.45		11	69477022	C	A	0.4286
AEMK02000591.1	111571	G	T	0.082		15	36230262	A	T	0.25		9	139238541	G	A	0.4737		11	70281837	A	G	0.4737
AEMK02000579.1	119860	A	T	0.3099		15	37028317	C	A	0.4375		10	2502255	A	G	0.5		11	71184474	G	A	0.5238
AEMK02000692.1	42356	C	A	0.0388		15	40161089	G	A	0.2143		10	3706194	A	G	0.5556		11	72157087	A	G	0.5
						15	41892116	C	A	0.4		10	4782844	C	T	0.2143		11	78999571	C	T	0.3125
						15	43849397	G	T	0.2667		10	8164759	T	G	0.5		12	551354	G	T	0.625
						15	50117103	C	A	0.5625		10	14112267	G	A	0.5385		12	8812652	C	A	0.5313
						15	52789981	C	A	0.4545		10	17838423	C	A	0.5769		12	11192737	T	C	0.4167
						15	53474504	A	G	0.4667		10	30287657	C	A	0.4583		12	14997514	C	A	0.5
						15	64135234	G	T	0.75		10	30504762	C	A	0.44		12	23237936	T	G	0.3889
						15	66736112	C	A	0.45		10	30528616	A	C	0.5714		12	28540895	T	G	0.5455
						15	73023614	T	C	0.7273		10	34228555	G	T	0.4583		12	30529809	C	T	0.5714
						15	73323053	T	G	0.45		10	34662954	T	C	0.6154		12	33251092	C	G	0.5333
						15	73944018	C	T	0.5		10	36714951	T	A	0.3913		12	38213580	G	T	0.6
						15	79069073	C	A	0.4167		10	40049007	G	T	0.3636		12	45201796	C	A	0.2143
						15	82927557	G	T	0.3043		10	42650287	T	C	0.6111		12	51352832	T	A	0.3478
						15	86346121	T	G	0.45		10	46851549	G	T	0.6087		12	57137806	T	G	0.1111
						15	92230441	G	T	0.5789		10	49028085	A	G	0.4706		12	57684914	G	T	0.3333
						15	92406292	C	A	0.5833		10	49961409	G	T	0.4583		12	58357026	C	A	0.4286
						15	110063179	G	A	0.1818		10	50496457	G	T	0.5		13	1817354	T	G	0.3571
						15	111886271	G	T	0.3846		10	68305566	G	A	0.5		13	9264435	T	C	0.8571
						15	112684505	C	A	0.5652		11	3544821	T	G	0.4242		13	11364964	A	G	0.7647
						15	112759499	C	A	0.6		11	5176874	C	T	0.5		13	11774539	T	A	0.7143
						15	113479149	A	G	0.625		11	6204468	A	C	0.5333		13	12388374	G	A	0.5238
						15	113996505	T	C	0.4375		11	13527098	T	C	0.7647		13	19998890	G	T	0.625
						15	118689951	G	A	0.4667		11	15258863	G	A	0.5652		13	20260653	C	A	0.6154
						15	119269952	G	T	1		11	22706252	A	C	0.68		13	21144998	A	C	0.7
						15	124429965	C	G	0.6875		11	27529566	T	A	0.375		13	25624398	A	G	0.2857
						15	127444213	C	A	0.4737		11	32024409	A	G	0.2222		13	38235206	A	C	0.5
						15	133997840	G	A	0.7708		11	32195424	T	G	0.4286		13	57032195	T	C	0.4545
						15	137460272	A	G	0.6154		11	37110138	T	A	0.52		13	58363245	G	T	0.4545
						16	1985988	G	T	0.6		11	37325309	G	T	0.7692		13	58375004	T	A	0.5333
						16	5040167	C	A	0.4167		11	37351475	G	A	0.4		13	59614848	C	T	0.5385
						16	6476952	A	G	0.5		11	40533460	C	A	0.6		13	62621291	G	T	0.4118
						16	8934595	G	T	0.2174		11	45549448	G	C	0.4737		13	64139396	A	C	0.5
						16	9322178	T	G	0.4348		11	50392104	G	T	0.8571		13	72541671	A	C	0.375
						16	10669491	A	G	0.5172		11	50398724	C	A	0.6		13	75925599	A	C	0.1818
						16	11247077	T	G	0.6667		11	55179416	A	C	0.4167		13	76471927	T	A	0.4118
						16	15764495	G	T	0.6667		11	60292784	T	C	0.4118		13	81869517	C	G	0.375
						16	26390717	G	T	0.25		11	62645399	T	A	0.4783		13	92555659	G	T	0.5833
						16	30240861	T	C	0.5333		11	62964414	G	T	0.6774		13	103153008	G	T	0.5
						16	35361221	C	A	0.6923		11	69224979	T	C	0.2857		13	113694279	A	G	0.6364
						16	37901488	C	A	0.6842		11	69224988	A	G	0.75		13	114059261	G	T	1
						16	39185612	G	T	0.3571		11	70281837	A	G	0.5333		13	130150153	G	A	0.3571
						16	44798085	G	T	0.5556		11	72157087	A	G	0.6667		13	133640961	A	G	0.5
						16	48975573	G	C	0.3333		12	551354	G	T	0.3913		13	141516342	G	T	0.7857
						16	54882535	A	C	0.5217		12	12779414	G	T	0.4138		13	142135382	C	A	0.5
						16	59080219	G	T	0.6667		12	14997514	C	A	0.4		13	142207804	A	T	0.2727
						16	61864306	T	A	0.75		12	21077985	G	A	0.1395		13	143626617	T	A	0.1429
						16	61865716	A	G	1		12	28540895	T	G	0.4848		13	147712966	C	T	0.5
						16	73863781	C	T	0.5455		12	30249943	C	A	0.4615		13	150624590	C	A	0.44
						16	77882426	C	T	0.5		12	30529809	C	T	0.5		13	171663757	T	C	0.7273
						16	78698048	G	A	0.2		12	33251092	C	G	0.5		13	175206965	C	A	0.5
						17	8971294	T	C	0.0816		12	38213580	G	T	0.64		13	175889745	A	C	0.5455
						17	18987380	C	A	0.5263		12	45857909	C	G	0.5294		13	176604388	T	C	0.6667
						17	22678646	A	G	0.44		13	9066254	C	A	0.4		13	177387573	G	T	0.4167
						17	24346877	G	T	0.6667		13	9264435	T	C	0.6667		13	178743184	C	A	0.4118
						17	24710608	C	A	0.6		13	13322575	G	T	0.5333		13	178924595	A	G	0.3333
						17	29403287	G	C	0.2222		13	14434017	A	G	0.4		13	185090535	A	G	0.6364
						17	31801190	C	A	0.3		13	14449710	C	A	0.375		13	187958918	A	G	0.4615
						17	43117332	T	C	0.5556		13	19998890	G	T	0.5		13	188258159	A	G	0.7143
						17	58156265	C	T	0.3125		13	20260653	C	A	0.4118		13	191270633	C	A	0.375
						17	58620872	C	A	0.1667		13	20514788	T	G	0.5238		13	193146669	G	T	0.4545
						18	15345627	G	T	0.5		13	21144998	A	C	0.5		13	197906666	G	A	0.4
						18	21178236	G	T	0.7857		13	22280023	T	A	0.4074		13	203031216	G	T	0.5238
						18	21944558	C	T	0.4667		13	31590929	G	A	0.6875		14	1750904	C	A	0.1333
						18	25270267	A	G	0.375		13	38235206	A	C	0.6667		14	2643779	C	G	0.5714
						18	26330355	A	G	0.381		13	40311876	A	T	0.4545		14	4011577	A	T	0.2
						18	30416629	T	C	0.6923		13	44953182	C	A	0.4		14	4011651	T	C	0.25
						18	34477164	G	A	0.5294		13	51731423	C	T	0.5556		14	26059726	A	G	0.7273
						18	34534249	G	T	0.5		13	52574654	T	A	0.2778		14	33653582	A	C	0.5
						18	35189115	G	T	0.5882		13	54297654	G	T	0.4815		14	34203975	G	T	0.8
						18	36728092	G	A	0.3571		13	58363245	G	T	0.5294		14	37410300	G	T	0.25
						18	41362733	C	A	0.2632		13	60263408	T	C	0.5		14	44382021	T	G	0.6316
						18	53627590	G	T	0.8235		13	62481771	A	G	0.4375		14	45595528	C	T	0.7222
						X	17494740	T	C	0.4286		13	62621291	G	T	0.4667		14	46846294	G	A	0.5294
						X	19536692	C	G	0.2381		13	63967560	G	T	0.5385		14	51905530	A	C	0.5
						X	21592080	T	A	0.8333		13	64139396	A	C	0.5882		14	53156748	A	C	0.4286
						X	26103925	A	T	0.5556		13	81456570	C	A	0.625		14	58128547	G	T	0.4286
						X	28293016	T	G	0.4286		13	90787015	C	A	0.3684		14	62220071	A	G	0.5833
						X	34482896	T	A	0.4211		13	101474401	A	C	0.45		14	67928874	T	G	0.5789
						X	35034734	C	A	0.7273		13	101534945	C	T	0.6154		14	70524673	G	T	0.6
						X	37503342	C	A	0.75		13	103153008	G	T	0.5		14	75648422	G	A	0.5294
						X	43061217	C	A	0.1429		13	107048254	G	T	0.6111		14	76602058	A	G	0.6667
						X	47490289	C	A	0.6		13	113694279	A	G	0.2857		14	78433263	C	G	0.5385
						X	58070323	G	T	0.3333		13	114059261	G	T	0.2857		14	78559846	A	C	0.2727
						X	63062004	A	G	0.5484		13	119099057	A	G	0.0748		14	80663911	C	A	0.7895
						X	63280259	T	C	0.5333		13	120283056	T	C	0.6667		14	83319436	C	A	0.5263
						X	64142432	G	T	0.7857		13	125899658	T	C	0.4737		14	83936410	A	G	0.5385
						X	65479793	A	G	0.375		13	125900160	A	C	0.3913		14	84902515	A	G	0.5
						X	70795665	T	A	0.3571		13	128849475	C	G	0.4333		14	97978150	A	G	0.4667
						X	79821590	A	C	0.3478		13	130150153	G	A	0.5		14	107232114	T	C	0.4375
						X	80252254	A	C	0.5714		13	133640961	A	G	0.4211		14	115701056	G	T	0.619
						X	81583139	T	G	0.5833		13	141516342	G	T	0.3333		14	117413659	G	T	0.2308
						X	88222899	A	G	0.1176		13	142121717	C	A	0.5652		14	117761671	T	C	0.3333
						X	97154703	C	A	0.6923		13	142679177	A	C	0.5517		14	118871184	G	T	0.5517
						X	100130085	T	A	0.75		13	143272679	T	G	0.8095		14	119739225	A	C	0.7619
						X	103745212	G	A	0.5		13	148382751	T	G	0.4762		14	119957209	A	T	0.3333
						X	116348752	G	A	0.7692		13	148818867	A	G	0.6471		14	120108751	C	A	0.5556
						X	119910284	G	T	0.3182		13	148819158	A	G	0.4444		14	121898181	C	G	0.6154
						X	125351947	A	G	0.5		13	148819164	C	T	0.5		14	124330979	T	G	0.6667
						X	125700251	G	T	0.4762		13	158571884	A	G	0.7826		14	138407219	A	C	0.375
						AEMK02000361.1	69226	C	A	0.4545		13	165452813	G	T	0.2143		15	434973	T	G	0.5625
						AEMK02000361.1	221053	C	A	1		13	168641574	T	G	0.875		15	1301823	T	G	0.4286
						AEMK02000598.1	1143372	G	C	0.1786		13	175889745	A	C	0.8065		15	2732390	A	G	0.3529
						AEMK02000677.1	72737	T	G	0.4545		13	176604388	T	C	0.6		15	2791270	G	T	0.6
						AEMK02000677.1	1228709	G	T	0.5333		13	177672760	C	A	0.5		15	6447229	A	G	0.5652
						AEMK02000408.1	205567	C	A	0.2069		13	185090535	A	G	0.4545		15	9389953	T	C	0.5385
						AEMK02000408.1	279811	C	T	0.3448		13	187958918	A	G	0.75		15	13276147	C	A	0.2778
						AEMK02000289.1	418865	G	T	0.8		13	189982605	A	G	0.35		15	18698526	G	A	0.5455
						AEMK02000478.1	175775	C	G	0.1429		13	191270633	C	A	0.2727		15	21832977	G	T	0.1429
						AEMK02000496.1	62523	C	A	0.5		13	201431332	G	T	0.3125		15	26785979	G	T	0.3158
						AEMK02000525.1	238522	A	T	0.2		13	203031216	G	T	0.5789		15	26973009	G	A	0.6875
						AEMK02000394.1	115149	T	G	0.0568		13	203328027	A	G	0.6538		15	29280306	A	G	0.3125
						AEMK02000282.1	5014	C	T	0.0549		14	1037552	A	G	0.375		15	34037086	A	C	0.8
												14	14187554	C	G	0.5357		15	38203181	A	G	0.7059
												14	17555860	G	A	0.1		15	43800145	G	A	0.2
												14	17762344	T	C	0.375		15	45476596	C	A	0.4167
												14	18946165	G	T	0.5		15	48873778	C	A	0.4
												14	22090238	G	T	0.4615		15	51499636	C	G	0.5556
												14	30411064	T	C	0.5714		15	54151335	G	T	0.4783
												14	33335654	T	G	0.5652		15	61958489	A	G	0.6667
												14	34203975	G	T	0.5		15	69556307	T	C	0.1818
												14	37410300	G	T	0.65		15	69625863	C	G	0.5833
												14	41171508	C	G	0.5		15	72694872	G	T	0.5385
												14	46846294	G	A	0.6471		15	74503610	G	A	0.5556
												14	52133741	A	T	0.4		15	98313755	A	G	0.3333
												14	52249979	A	T	0.6		15	99615921	T	A	0.3333
												14	55928244	C	A	0.5833		15	108230614	C	A	0.6
												14	70524673	G	T	0.5455		15	108231593	C	A	0.2941
												14	74957710	C	A	1		15	108750748	A	C	0.4211
												14	75648422	G	A	0.5238		15	109812095	C	G	0.1765
												14	80663911	C	A	0.7222		15	110063179	G	A	0.6522
												14	83714905	G	T	0.7		15	113079603	A	G	0.4
												14	83936410	A	G	0.4194		15	122264106	C	A	0.5455
												14	85209530	T	G	0.4737		15	123557627	G	A	0.5833
												14	85211890	G	T	0.55		15	126014139	C	A	0.7647
												14	85737196	T	C	0.2963		15	126424437	G	T	0.4737
												14	94658021	G	T	0.4		15	134100753	C	A	0.6429
												14	98098173	T	C	0.44		15	137821723	C	T	0.5556
												14	103328180	T	C	0.0714		16	758409	C	A	0.4
												14	103390114	A	T	0.1304		16	2117018	A	T	0.4286
												14	106137096	G	T	0.1579		16	9303332	C	A	0.4286
												14	107232114	T	C	0.4231		16	10642604	C	T	0.5556
												14	115633988	A	C	0.4444		16	31446217	C	T	0.4
												14	117761671	T	C	0.4		16	37513279	C	A	0.4667
												14	117824185	G	T	0.3636		16	41430898	A	G	0.5714
												14	117940679	T	A	0.5		16	41597637	G	T	0.5
												14	119556303	C	A	0.3077		16	45883728	C	A	1
												14	121898181	C	G	0.3182		16	46439405	C	A	0.5833
												14	123619775	G	T	0.25		16	57673203	T	C	0.4545
												14	129895361	A	G	0.4348		16	58146141	C	A	0.5714
												14	130038991	C	A	0.5833		16	58594857	T	C	0.5217
												14	134884468	A	C	0.5		16	65625450	A	G	0.2857
												15	434973	T	G	0.5909		16	69343452	G	C	0.3077
												15	2732390	A	G	0.35		16	72854419	A	G	0.6429
												15	9070427	C	A	0.5		16	76823170	T	G	0.4091
												15	9389953	T	C	0.75		17	9049927	G	T	0.2857
												15	15559011	G	C	0.4444		17	16971453	C	T	0.5625
												15	20607946	T	G	0.4074		17	17552417	G	T	0.1875
												15	22853563	C	A	0.5		17	29791232	G	T	0.7
												15	23862062	G	C	0.3478		17	30533300	T	G	0.2222
												15	23887736	C	A	0.5556		17	41429832	G	A	0.6667
												15	26145901	T	C	0.5294		17	45778550	C	A	0.5
												15	26973009	G	A	0.5333		17	49516882	G	A	0.3333
												15	29280306	A	G	0.68		17	56896034	G	A	0.4375
												15	33746005	T	C	0.4375		17	60399395	C	A	0.5556
												15	34037086	A	C	0.7143		17	62513580	A	C	0.3182
												15	40282331	C	T	0.7143		18	1080470	C	A	0.375
												15	43800145	G	A	0.4615		18	4032674	C	T	0.5833
												15	48873778	C	A	1		18	7959258	T	G	0.5
												15	50901898	A	G	0.5		18	21435578	C	G	0.7
												15	53244122	T	G	0.5625		18	21976602	T	C	0.0588
												15	54151335	G	T	0.48		18	26577113	T	G	0.25
												15	61777000	G	T	0.7		18	31397907	A	G	0.5385
												15	64168480	T	C	0.3		18	34274940	A	C	0.2353
												15	68675207	C	A	0.6923		18	35457736	G	T	0.2353
												15	69556307	T	C	0.2903		18	35883130	T	C	0.2727
												15	73733619	T	C	0.3077		18	44471650	A	C	0.3333
												15	74503610	G	A	0.3043		18	46945252	C	A	0.375
												15	76487484	C	A	0.5833		18	51563731	C	G	0.5333
												15	84425169	T	G	0.7368		X	6439095	T	G	0.3529
												15	89372401	T	A	0.4286		X	9044245	A	G	0.4667
												15	89526072	A	G	0.4444		X	12620970	T	C	0.45
												15	96048715	A	C	0.5333		X	13934683	A	C	0.5455
												15	97628922	G	T	0.4118		X	13999330	C	G	0.5385
												15	97695716	G	A	0.5294		X	23876653	C	A	0.5455
												15	110063179	G	A	0.5625		X	28008570	G	T	0.6923
												15	114417284	A	G	0.4286		X	28030202	A	C	0.3636
												15	114417286	T	G	0.6364		X	29259678	C	A	0.3846
												15	115744434	T	G	0.3158		X	30015071	C	T	0.7692
												15	115806806	T	G	0.2632		X	36117942	C	A	0.4615
												15	122264106	C	A	0.5385		X	38023415	A	C	0.3125
												15	123557627	G	A	0.1667		X	38608235	T	G	0.8462
												15	126424437	G	T	0.4815		X	43404002	G	T	0.3158
												15	130158286	G	A	0.4211		X	44541460	C	T	0.6667
												15	132686786	T	G	1		X	44739488	T	C	0.5
												15	135632778	C	T	0.3125		X	45651959	G	T	0.4
												15	137821723	C	T	0.3871		X	46731759	T	G	0.1667
												16	758409	C	A	0.55		X	52518579	T	A	0.2857
												16	902502	C	G	0.4286		X	54856657	G	T	0.7857
												16	9303332	C	A	0.5263		X	61279760	A	C	0.2857
												16	9686680	G	A	1		X	63328617	T	A	0.5333
												16	10642604	C	T	0.8182		X	70886602	C	A	0.4118
												16	20436010	G	T	0.4615		X	72413467	T	G	0.7273
												16	38551062	T	C	0.3333		X	74147542	A	G	0.2667
												16	41430898	A	G	0.5		X	78177175	A	G	0.6087
												16	41597637	G	T	0.4583		X	80040044	A	T	0.6
												16	45947699	G	T	0.35		X	82161420	T	G	0.5
												16	53441022	C	G	0.5882		X	92821916	C	A	0.6471
												16	53715554	G	T	0.5		X	97049838	T	G	0.4286
												16	57673203	T	C	0.4737		X	97507703	T	A	0.8333
												16	58146141	C	A	0.5		X	97507720	C	A	0.5
												16	58594857	T	C	0.6471		X	98725973	A	G	0.3077
												16	62703972	T	A	0.4		X	99095665	A	G	0.7
												16	73812715	G	A	0.6316		X	99712774	A	G	0.4286
												16	73933310	G	C	0.5455		X	104579510	G	A	0.4286
												16	76823170	T	G	0.5294		X	106679391	G	T	0.5
												16	79171982	G	A	0.5294		X	111879461	G	A	0.3529
												17	4555888	T	A	0.6		X	112881944	A	C	0.0833
												17	15905780	A	G	0.4667		X	118819846	T	A	0.5
												17	19551205	T	G	0.56		X	119190084	T	A	0.5
												17	23119091	A	T	0.5		X	119193058	T	C	0.3333
												17	33221336	C	G	0.3529		X	120148101	T	G	0.5455
												17	35598882	C	A	0.4286		X	121115808	G	T	0.4286
												17	41429832	G	A	0.4615		X	122387208	A	C	0.4615
												17	41800102	T	C	0.6		X	124870073	C	T	0.7
												17	49832524	T	C	0.6		AEMK02000698.1	1296368	C	G	0.0989
												17	55263104	C	A	0.3529		AEMK02000698.1	1832944	G	T	0.4167
												17	56896034	G	A	0.3913		AEMK02000361.1	510999	C	A	0.4444
												17	59770901	G	A	0.5		AEMK02000598.1	2029734	G	T	0.5
												17	60317161	C	T	0.4615		AEMK02000682.1	458525	G	T	0.7727
												18	2350906	G	T	0.15		AEMK02000449.1	694481	C	G	0.0968
												18	2963871	C	T	0.5714		AEMK02000393.1	79498	A	G	0.5
												18	4032674	C	T	0.5172		AEMK02000393.1	152782	C	T	0.5
												18	20959177	T	A	0.52		AEMK02000133.1	88355	T	G	0.3
												18	25486325	C	A	0.5806		AEMK02000133.1	105647	C	A	0.5
												18	35207414	G	T	0.4545		AEMK02000522.1	326525	A	G	0.3333
												18	35402532	T	G	0.4706		AEMK02000478.1	175775	C	G	0.119
												18	35457736	G	T	0.3158		AEMK02000368.1	186033	T	G	0.4667
												18	35883130	T	C	0.4444		AEMK02000591.1	97246	T	A	0.0588
												18	40373876	A	G	0.625		AEMK02000591.1	97248	A	G	0.1538
												18	44483161	G	A	0.697		AEMK02000435.1	100560	C	A	0.2381
												18	46945252	C	A	0.5357		AEMK02000477.1	22778	C	A	0.1087
												18	51500817	C	A	0.5625		AEMK02000431.1	98831	C	A	0.0943
												18	51563731	C	G	0.4138		AEMK02000238.1	20173	A	G	0.2391
												X	2991199	C	A	0.45		AEMK02000440.1	31259	T	G	0.2286
												X	4040171	G	T	0.3846		AEMK02000554.1	74716	T	C	0.2034
												X	8136025	C	A	0.4545		AEMK02000515.1	37639	A	C	0.0893
												X	9044245	A	G	0.6875
												X	9576172	C	T	0.4
												X	10203698	T	A	0.75
												X	10203718	A	C	0.7778
												X	13999330	C	G	0.5
												X	26382398	T	C	1
												X	26463631	C	A	0.5263
												X	29097754	A	G	0.8077
												X	29259678	C	A	0.7143
												X	36117942	C	A	0.4545
												X	38023415	A	C	0.619
												X	43404002	G	T	0.4286
												X	44739488	T	C	0.4375
												X	50433267	A	C	0.7692
												X	52518579	T	A	0.4737
												X	63328617	T	A	0.5
												X	69643073	T	G	0.75
												X	70886602	C	A	0.7
												X	72413467	T	G	0.4762
												X	73811949	C	A	0.2
												X	74147542	A	G	0.4
												X	75928589	C	A	0.48
												X	76416336	A	T	0.3571
												X	78177175	A	G	0.2941
												X	79918141	T	C	0.5769
												X	80040044	A	T	0.3636
												X	80392789	T	G	0.4545
												X	82161420	T	G	0.24
												X	92721005	G	T	0.5385
												X	92821916	C	A	0.6316
												X	101260989	T	C	0.3864
												X	104502947	A	G	0.3
												X	104579510	G	A	0.4286
												X	107483592	A	C	0.5417
												X	109203466	A	C	0.4
												X	112881944	A	C	0.5714
												X	112915831	G	T	0.5
												X	116555378	A	G	0.8125
												X	117223423	A	C	0.55
												X	118819846	T	A	0.4444
												X	119190084	T	A	0.5333
												X	120148101	T	G	0.2
												X	124741239	A	T	0.3333
												X	124741537	A	G	0.5294
												X	124870073	C	T	0.2941
												Y	3425245	C	A	0.5172
												AEMK02000452.1	3595352	G	T	0.3684
												AEMK02000698.1	1847401	T	G	0.2963
												AEMK02000361.1	510999	C	A	0.3333
												AEMK02000361.1	1031869	T	G	0.6
												AEMK02000361.1	1444304	C	A	0.4286
												AEMK02000682.1	458525	G	T	0.4848
												AEMK02000449.1	480821	A	G	0.1915
												AEMK02000449.1	694481	C	G	0.119
												AEMK02000677.1	1067250	T	G	0.3636
												AEMK02000393.1	152782	C	T	0.4211
												AEMK02000133.1	105647	C	A	0.4444
												AEMK02000522.1	326525	A	G	0.6364
												AEMK02000478.1	175775	C	G	0.1176
												AEMK02000264.1	178234	G	A	0.4444
												AEMK02000253.1	60902	C	T	0.1556
												AEMK02000649.1	186335	G	A	0.0992
												AEMK02000425.1	144695	A	G	0.0787
												AEMK02000591.1	97246	T	A	0.0769
												AEMK02000591.1	97248	A	G	0.0526
												AEMK02000477.1	22778	C	A	0.101
												AEMK02000431.1	98831	C	A	0.0746
												AEMK02000238.1	20173	A	G	0.3443
												AEMK02000554.1	74716	T	C	0.0714
												AEMK02000685.1	43603	A	C	0.1364

## Sheet: Cas-OP-indel
CHROM	POS	REF	ALT	Freq		CHROM	POS	REF	ALT	Freq
1	47326218	AT	A	0.2222		1	59262451	TC	T	0.6
1	59262451	TC	T	0.8571		1	65571951	AT	A	0.625
1	80640853	AT	A	0.5333		1	72990256	A	AT	0.5789
1	88074904	GA	G	0.2727		1	88074904	GA	G	0.4483
1	105937611	G	GT	0.25		1	107096116	A	AT	0.375
1	107096116	A	AT	0.4286		1	172250113	CA	C	0.6667
1	150915419	T	TAAA	0.125		1	239774150	T	TA	0.3
1	168045802	A	AAT	1		1	258872067	G	GAA	0.5
1	258542755	CTT	C,CT	0.7368, 0.0526		2	16165832	A	AC	0.1
1	258872067	G	GAA	0.75		2	144407996	C	CG	-
2	16165832	A	AC	0.5		3	13661626	A	AG	0.5
2	67085856	CT	C	0.4375		3	13662794	A	ATTT	0.2857
2	131728852	G	GGA			3	13664673	A	ATTC	0.5625
2	139073382	GA	G	0.5833		3	13664999	C	CT	1
3	13661626	A	AG	0.5833		3	13668026	C	CT	1
3	13662794	A	ATTTT	0.65		3	13670257	T	TG	1
3	13664673	A	ATTC	0.4		3	13674073	A	AG	1
3	13664999	C	CT	1		3	13677104	T	TG	1
3	13668026	C	CT	1		3	13678827	T	TA	1
3	13670257	T	TG	1		3	13699952	T	TG	1
3	13674073	A	AG	1		3	13699987	T	TC	1
3	13677104	T	TG	1		3	13706561	C	CTCTCTGAGG	0.8235
3	13678827	T	TA	1		3	13709136	CG	C	0.6364
3	13699952	T	TG			3	13717851	C	CA	1
3	13699987	T	TC	1		3	13724576	TA	T	0.5263
3	13706561	C	CTCTCTGAGG	0.25		3	13781036	ATT	A	0.5
3	13709136	CG	C	0.25		3	13792422	T	TG	1
3	13717851	C	CA	1		3	13792840	A	AT	1
3	13724576	TA	T	0.3913		3	13794206	C	CT	0.5882
3	13781036	ATT	A	0.125		3	13798052	C	CAATTGATGCTAGTTTTT	0.4815
3	13792422	T	TG	1		3	13801114	C	CT	0.56
3	13792840	A	AT	1		3	13806049	C	CG	1
3	13794206	C	CT	0.5294		3	13815102	A	AG	0.95
3	13798052	C	CAATTGATGCTAGTTTTT	0.5833		3	13816473	C	CT	1
3	13801114	C	CT	0.6364		3	13819081	G	GA	0.2667
3	13806049	C	CG	1		3	45082439	AT	A	0.5238
3	13815102	A	AG	1		4	72465445	A	AT	0.6087
3	13816473	C	CT	1		5	20758178	GACTC	G	0.2941
3	13819081	G	GA	-		5	37251717	A	AT	0.6538
3	45082439	AT	A	0.3571		5	40764968	CA	C	0.25
3	78928038	C	CT	0.4615		5	75304278	T	TA	0.4
3	131023558	TA	T	0.4615		5	85576749	TG	T	-
4	46706777	A	AAT	0.2143		6	29376532	GA	G	0.6667
4	72465445	A	AT	0.4167		6	29655536	TCA	T	0.5
5	40764968	CA	C	0.1333		6	63030318	AT	A	0.0556
6	29376532	GA	G	0.3846		6	80606197	CAG	C	0.5714
6	29655536	TCA	T	0.2273		6	133125942	C	CT	0.5714
6	54780130	GC	G	1		6	159190384	AT	A	0.4583
6	131502215	GA	G	0.2222		7	5002991	T	TG	0.3168
6	159190384	AT	A	0.1818		7	20763996	G	GC	0.2727
6	159364831	GA	G	0.5455		7	25563924	A	AT	0.7895
7	5002991	T	TG	0.5		7	95416674	GGA	G	0.6667
7	54560655	A	AG	0.0769		7	104444612	CT	C	0.5294
7	115879002	GT	G	0.3333		8	56034468	TG	T	-
8	5843030	AG	A	0.375		8	95231533	G	GA	1
8	52635544	TA	T	0.6667		8	129141712	AT	A	0.5
8	61536708	CT	C	0.6429		9	69126446	GA	G	0.3941
8	95231533	G	GA	0.2		9	96257006	ACT	A	0.7692
10	373407	GA	G	0.5714		9	136969359	CT	C	0.6591
10	46914351	GA	G	0.6071		10	55757438	A	AT	0.16
10	47634956	CT	C	0.4444		10	57134319	A	AGGAGAGAGGGAGAGAG	1
11	15435682	CAT	C	1		11	8073132	AT	A	0.3333
11	19977725	G	GTACACACA	0.7143		11	15435682	CAT	C	1
11	27267715	A	AAT	0.5		11	19977725	G	GTACACACA	0.8235
11	61520077	TA	T	0.619		11	41843248	A	AT	-
11	61817724	AG	A	1		11	57139226	GACTGCCTGAGGCTAGGGAAGTTAGT	G	0.2857
11	72283882	CT	C	0.375		11	60655654	TA	T	0.8333
12	40921756	G	GT	1		11	61817724	AG	A	1
13	22372226	GA	G	0.2		12	12950799	T	TG	0.5
13	44638006	CA	C	0.3684		13	43977350	GA	G	0.7368
13	83273607	A	AT	0.375		13	83273607	A	AT	0.7
13	110787803	CTT	C,CT	0.3, 0.1		13	96969472	G	GA	1
13	193732644	G	GC	1		13	107804463	T	TTA	0.75
14	83055024	TA	T	1		13	193732644	G	GC	1
14	91950524	G	GT	0.6667		14	26838117	AT	A	0.6842
14	106182748	GA	G	-		14	96118346	GT	G	0.4167
14	134485467	AG	A	0.7059		14	106182748	GAA	G,GA	-
15	12609534	C	CA	-		14	115448417	T	TG	-
15	36024278	A	AC	0.3846		14	135245447	C	CCT	1
15	42014183	TA	T	0.5		15	22577451	CT	C	0.3636
15	74400656	GGA	G	1		15	34338785	G	GTTTGT	1
15	74805936	C	CA	0.4286		15	36024278	A	AC	0.4231
15	85971297	TA	T	1		15	116651890	T	TA	0.7059
15	87020324	G	GT	-		15	133733811	G	GC	0.5217
15	133733811	G	GC	0.2		17	33344623	A	AT	0.125
17	23185222	C	CG	0.375		17	60022363	AT	A	0.4286
18	20758183	TG	T	0.6316		18	28368126	A	AT	0.5806
18	26360121	A	AT	0.375		18	35518519	TC	T	0.0625
18	27368478	TA	T	0.5		X	68055085	AT	A	0.5
18	28368126	A	AT	0.5625		X	78922744	G	GGTGT	0.0588
X	20868504	GCA	G	1		X	88815236	CT	C	0.4348
X	34215081	TTG	T	0.6667		X	97927676	TC	T	1
X	88815236	CT	C	0.7273		X	99260549	GT	G	0.5313
X	99260549	GT	G	0.4		X	108317726	T	TC	0.1111
X	124407692	TG	T	0.9		AEMK02000698.1	2400897	A	AT	0.375
AEMK02000698.1	2400897	A	AT	0.6667		AEMK02000630.1	261709	TA	T	0.8889
AEMK02000261.1	427991	AG	A	0.1458		AEMK02000630.1	261716	T	TG	1
AEMK02000271.1	308729	AG	A	0.4667		AEMK02000680.1	48996	A	AT	0.5385
AEMK02000694.1	350479	C	CA	0.4286		AEMK02000153.1	59260	G	GT	0.625
AEMK02000566.1	133536	A	AG	0.726		AEMK02000306.1	17771	AT	A	0.375
AEMK02000477.1	139859	AT	A	0.0797
AEMK02000680.1	48996	A	AT	0.4615
AEMK02000453.1	14032	TCA	T	0.25
AEMK02000137.1	90855	CT	C	0.5714
AEMK02000153.1	59260	G	GT	0.4
AEMK02000306.1	17771	AT	A	0.2

## Sheet: Cas-OP-snv
CHROM	POS	REF	ALT	Freq		CHROM	POS	REF	ALT	Freq
1	3961346	A	C	0.6818		1	1617596	C	T	0.45
1	4869931	C	T	0.3571		1	3725682	G	T	0.5
1	6169441	C	T	0.2667		1	4869931	C	T	0.2941
1	8330918	C	A	0.75		1	5866877	C	A	0.5
1	11412723	C	A	0.7143		1	6169441	C	T	0.5
1	15180150	G	A	1		1	10854446	C	A	0.3333
1	18728513	A	T	0.55		1	15180150	G	A	1
1	20458104	G	T	0.6667		1	18047568	A	C	0.3929
1	23555517	T	C	0.7647		1	18728513	A	T	0.3333
1	23598334	T	C	0.8333		1	23598334	T	C	0.4286
1	38037707	T	G	0.619		1	37757356	G	A	0.7222
1	60871441	T	C	0.5		1	38507912	C	A	0.5625
1	61847618	T	C	0.5263		1	39188343	T	C	0.32
1	62101984	T	A	0.3		1	42636281	A	T	0.5
1	62600218	T	G	0.4		1	46688529	T	C	0.3846
1	65577760	A	C	0.6667		1	48025633	C	A	0.56
1	69860817	A	C	0.5625		1	51640484	T	C	0.4118
1	75886492	A	G	0.2941		1	56583528	G	T	0.4211
1	79540867	C	T	0.7857		1	57356642	T	A	0.3333
1	83401194	A	C	0.5		1	62600218	T	G	0.8182
1	86209899	T	G	0.7143		1	65577760	A	C	0.5
1	88297414	A	C	0.6		1	65621430	C	T	0.6
1	89360499	A	G	0.6		1	67740319	G	T	0.5455
1	101213275	T	C	0.5294		1	75886492	A	G	0.4167
1	102062233	A	C	0.6429		1	76320776	C	T	0.5
1	102818563	G	T	0.5789		1	87779857	A	C	0.68
1	109087586	T	A	0.5652		1	91731128	C	A	0.2778
1	117358510	G	T	0.7778		1	100874689	C	G	0.4545
1	117702773	A	C	0.4118		1	100874794	T	G	0.375
1	117756861	G	T	0.3077		1	102399533	C	T	0.6667
1	118635077	C	T	0.1765		1	104759638	G	T	0.3333
1	137598397	G	T	0.4444		1	117358510	G	T	0.5
1	141417960	C	A	0.5714		1	118635077	C	T	0.3182
1	144631013	T	C	0.3125		1	118637947	G	A	0.375
1	151830012	G	T	0.3636		1	137598397	G	T	0.6
1	153084599	T	G	0.625		1	141417960	C	A	0.5625
1	153861379	A	G	0.8889		1	143008697	T	A	0.4667
1	153861393	A	G	0.5		1	144956633	T	C	0.3
1	154487639	C	T	0.625		1	146260932	G	A	0.375
1	156104829	T	G	0.6		1	153084599	T	G	0.6522
1	157559556	G	T	0.2		1	153861379	A	G	0.4
1	158043925	A	G	0.1429		1	153861393	A	G	0.4286
1	158453661	C	T	0.7		1	156104829	T	G	0.1111
1	160782996	G	T	0.4615		1	157497871	T	G	0.3684
1	171418916	C	G	0.3846		1	157762122	C	A	0.3
1	174132964	C	A	0.5714		1	157965387	G	T	0.5714
1	174801815	A	G	0.6316		1	166451967	T	C	0.4706
1	177889317	T	A	0.3125		1	174167180	A	T	0.2941
1	178157797	C	T	0.5385		1	177889317	T	A	0.6429
1	179189605	T	C	0.5455		1	178157797	C	T	0.7778
1	182622822	G	A	0.8667		1	179189605	T	C	0.4167
1	185018360	A	T	0.4118		1	179883293	G	T	0.3478
1	187118291	G	C	0.6667		1	182622822	G	A	0.6875
1	191203495	T	A	0.3333		1	185018360	A	T	0.6
1	191425360	G	T	0.5833		1	191203495	T	A	0.45
1	192350463	A	C	0.4444		1	191425360	G	T	0.3077
1	192595806	G	C	0.6875		1	192350463	A	C	0.4667
1	193327435	C	A	0.5882		1	195262652	G	A	0.7778
1	195262652	G	A	0.6364		1	196597542	C	A	0.5806
1	203353186	C	T	0.2		1	203353186	C	T	0.6875
1	204644151	T	C	0.5263		1	213097422	A	C	1
1	206492437	G	A	0.5333		1	213099069	A	G	0.3667
1	215148565	A	C	0.25		1	215148565	A	C	0.5714
1	216610313	G	T	0.7		1	224662484	A	G	0.3636
1	220773404	T	C	0.5		1	224662504	T	C	0.6
1	224544072	A	C	0.5		1	225836713	C	T	0.6111
1	225836713	C	T	0.5833		1	226137582	G	T	0.3333
1	232269592	A	G	0.5		1	227156059	C	A	0.6316
1	244459305	T	A	0.6471		1	231606899	A	G	0.6667
1	244644943	C	A	0.5833		1	240995415	A	G	0.3333
1	251614631	T	C	0.5714		1	245975433	C	A	0.1509
1	259092856	A	C	0.1818		1	259604135	T	G	0.5385
1	259604135	T	G	0.1667		1	263099041	C	G	0.2917
1	263099041	C	G	0.6667		1	271987604	A	T	0.4118
1	271987604	A	T	0.3077		2	2901110	G	T	0.8421
2	8331000	C	G	0.2857		2	8331000	C	G	0.56
2	20130428	T	C	0.5455		2	10759972	T	A	0.5417
2	20418434	A	T	0.68		2	11316178	C	A	0.4516
2	20519424	C	A	0.5833		2	21524826	A	G	0.2609
2	20523773	C	A	0.45		2	30824439	T	G	0.5652
2	22534741	A	T	0.8462		2	30908550	A	G	0.7143
2	24400978	G	T	0.7895		2	33625046	T	G	0.4815
2	30908550	A	G	0.5		2	33634143	G	T	0.5385
2	33625046	T	G	0.4545		2	35238504	G	T	0.3636
2	43322289	T	C	0.5385		2	43322289	T	C	0.3333
2	46743468	A	G	0.3571		2	54870078	A	G	0.6471
2	53753270	A	G	0.1429		2	81255513	C	G	0.2
2	54870078	A	G	0.4375		2	91143080	C	A	0.5455
2	56650234	A	C	0.1667		2	107941125	G	T	1
2	58198212	C	A	0.4286		2	112484337	T	G	0.6667
2	76281351	G	T	0.2222		2	113536329	T	G	0.2857
2	81255513	C	G	0.2105		2	121837637	A	T	0.4
2	88631165	C	A	0.75		2	124274483	A	C	0.6667
2	112305304	A	T	0.3		2	131433845	C	T	0.4615
2	112343913	T	C	0.4091		2	134502429	A	G	0.2778
2	113006760	G	A	0.75		2	144805843	A	C	0.75
2	113232605	A	C	0.6		2	145352872	G	C	0.6923
2	113536329	T	G	0.1429		3	1710505	G	C	0.5
2	122639323	C	T	0.5385		3	13644768	G	A	0.4706
2	124274483	A	C	0.4545		3	13652437	G	A	0.5263
2	131433845	C	T	0.5		3	13654056	A	T	0.4286
2	134502429	A	G	0.375		3	13657928	G	C	0.4091
2	142702717	C	A	0.2222		3	13659221	T	G	0.4583
2	146243662	T	G	0.3333		3	13660245	C	T	0.375
2	146556407	A	G	0.6364		3	13661519	C	T	0.5882
2	150986668	C	T	0.4615		3	13661769	G	A	0.3333
3	4484345	T	G	0.5		3	13670078	A	G	0.5
3	6905279	C	A	0.3333		3	13671032	T	C	0.4545
3	12769195	A	T	0.4348		3	13674733	T	A	0.4737
3	13644768	G	A	0.4375		3	13675675	A	G	0.6538
3	13652437	G	A	0.6364		3	13678131	C	A	0.3333
3	13654056	A	T	0.375		3	13678219	A	G	0.64
3	13657928	G	C	0.5652		3	13678810	A	G	0.6667
3	13659221	T	G	0.3333		3	13678922	G	T	0.7778
3	13660245	C	T	0.5556		3	13678954	T	C	0.3684
3	13661519	C	T	0.5333		3	13698024	G	A	0.6667
3	13661769	G	A	0.5		3	13698064	G	T	0.5
3	13663262	A	G	0.7059		3	13698214	A	G	0.6522
3	13670078	A	G	0.5882		3	13698249	A	C	0.5833
3	13671032	T	C	0.2222		3	13700324	C	G	0.6667
3	13674733	T	A	0.5		3	13702772	C	T	0.5
3	13675675	A	G	0.4286		3	13703498	A	G	0.6316
3	13678131	C	A	0.8889		3	13704164	A	G	0.5
3	13678219	A	G	0.5556		3	13704240	G	A	0.6429
3	13678922	G	T	0.5455		3	13705075	C	T	0.7857
3	13678954	T	C	0.4444		3	13705143	C	T	0.4615
3	13698024	G	A	0.6		3	13706799	G	C	0.7778
3	13698064	G	T	0.75		3	13706890	T	C	0.3448
3	13698214	A	G	0.5		3	13707398	G	A	0.2273
3	13698249	A	C	0.625		3	13708568	G	A	0.25
3	13700324	C	G	0.6154		3	13709142	C	T	1
3	13703498	A	G	0.5		3	13710718	A	C	0.4118
3	13704164	A	G	0.4545		3	13713640	G	A	0.8333
3	13704240	G	A	0.625		3	13713654	A	G	0.75
3	13705075	C	T	0.4545		3	13713774	T	C	0.3684
3	13705143	C	T	0.5714		3	13714481	G	A	0.3
3	13706890	T	C	0.4		3	13714905	G	C	0.7333
3	13707398	G	A	0.4545		3	13714920	T	G	0.375
3	13708568	G	A	0.5294		3	13715812	C	A	0.5625
3	13713774	T	C	0.5556		3	13716767	G	A	0.4
3	13714481	G	A	0.2143		3	13717177	A	C	0.5238
3	13714905	G	C	1		3	13717437	G	C	0.3929
3	13714920	T	G	0.6364		3	13717699	A	G	0.5625
3	13715812	C	A	0.5		3	13718468	C	T	0.5
3	13716767	G	A	0.5714		3	13718796	A	G	0.6667
3	13717177	A	C	0.5		3	13719371	C	T	0.5
3	13717437	G	C	0.5294		3	13719493	G	A	0.6154
3	13717699	A	G	0.4375		3	13719522	G	A	0.625
3	13718468	C	T	0.4615		3	13722538	T	C	0.4615
3	13718796	A	G	0.3636		3	13722593	G	A	0.7
3	13719493	G	A	0.6667		3	13723042	A	T	0.4762
3	13719522	G	A	0.4		3	13723293	C	T	0.4
3	13722538	T	C	0.6		3	13723495	T	G	0.3514
3	13722593	G	A	0.5		3	13725101	G	C	0.4444
3	13723042	A	T	0.65		3	13725132	G	C	0.2
3	13723293	C	T	0.7692		3	13725778	A	G	1
3	13723495	T	G	0.5		3	13725855	G	A	0.8333
3	13725101	G	C	0.4167		3	13725944	G	A	0.1875
3	13725132	G	C	0.4545		3	13726044	C	T	0.4583
3	13725778	A	G	0.4286		3	13726118	C	T	0.6
3	13725855	G	A	0.625		3	13727137	A	C	0.6316
3	13725944	G	A	0.5		3	13727452	G	C	0.3636
3	13726044	C	T	0.5714		3	13732761	G	A	0.625
3	13726118	C	T	0.3846		3	13733968	G	A	0.7333
3	13727137	A	C	0.8333		3	13734385	C	T	0.4286
3	13727452	G	C	0.5556		3	13734404	G	A	0.5
3	13732761	G	A	0.4167		3	13734494	A	C	0.6667
3	13733968	G	A	0.6		3	13734829	G	A	0.4286
3	13734385	C	T	0.4615		3	13735714	C	A	0.28
3	13734404	G	A	1		3	13737374	C	T	0.4667
3	13734494	A	C	0.5		3	13737860	G	A	0.7619
3	13734829	G	A	0.7		3	13739544	G	C	0.6364
3	13735714	C	A	0.375		3	13740135	C	T	0.6071
3	13737374	C	T	0.3158		3	13740267	T	C	0.4848
3	13737860	G	A	0.1333		3	13740556	A	G	0.5455
3	13739544	G	C	0.3125		3	13742093	A	G	0.5789
3	13740135	C	T	1		3	13742778	A	G	0.7857
3	13740267	T	C	0.4375		3	13743388	G	A	0.4286
3	13740556	A	G	0.7		3	13744065	C	T	0.4211
3	13742093	A	G	0.3077		3	13744208	A	G	0.25
3	13742778	A	G	0.3636		3	13744343	A	T	0.5714
3	13743388	G	A	0.65		3	13744890	C	T	0.3
3	13744065	C	T	0.6667		3	13746729	C	G	0.3
3	13744208	A	G	0.6		3	13746793	C	G	0.6429
3	13744343	A	T	0.7		3	13747879	C	T	0.8824
3	13744890	C	T	0.6429		3	13748124	A	G	0.4
3	13746729	C	G	0.4		3	13748151	C	T	0.6429
3	13746793	C	G	0.6667		3	13749117	G	T	0.3158
3	13747879	C	T	0.75		3	13749247	G	A	0.5714
3	13748124	A	G	0.6154		3	13749363	G	A	0.7059
3	13748151	C	T	0.3333		3	13751884	C	T	0.4706
3	13749117	G	T	0.4615		3	13756493	T	G	0.375
3	13749247	G	A	0.5455		3	13757124	C	T	0.3889
3	13749363	G	A	0.2667		3	13759055	A	G	0.2
3	13751884	C	T	0.6		3	13760213	C	T	0.4091
3	13756493	T	G	0.6923		3	13760695	C	T	0.3
3	13757124	C	T	0.8182		3	13762147	C	T	0.4545
3	13759055	A	G	0.4762		3	13762744	G	A	0.3871
3	13760213	C	T	0.2308		3	13763257	A	G	0.4211
3	13760695	C	T	0.6667		3	13764170	G	A	0.4375
3	13762147	C	T	0.6875		3	13765020	G	A	0.5
3	13762744	G	A	0.7692		3	13765110	T	G	0.3571
3	13763257	A	G	0.5294		3	13765756	G	A	0.75
3	13764170	G	A	0.7895		3	13766073	G	A	0.5185
3	13765020	G	A	0.4		3	13769017	C	T	0.55
3	13765110	T	G	0.5556		3	13769245	A	G	0.4375
3	13765756	G	A	0.8182		3	13770113	A	G	0.6154
3	13766073	G	A	0.3333		3	13771273	A	G	0.5
3	13768176	A	C	0.5		3	13773246	C	T	0.4545
3	13768190	A	G	0.6667		3	13773283	C	T	0.4167
3	13768288	T	C	0.3333		3	13778521	C	G	0.3333
3	13769017	C	T	0.3846		3	13778829	C	A	0.5
3	13769245	A	G	0.125		3	13778934	A	G	0.2083
3	13770113	A	G	0.5833		3	13779802	G	T	0.55
3	13771273	A	G	0.3333		3	13782356	C	G	0.3889
3	13773246	C	T	0.8		3	13782975	C	A	0.3182
3	13773283	C	T	0.2222		3	13784260	G	A	0.4444
3	13778521	C	G	0.5789		3	13784430	G	A	0.5455
3	13778829	C	A	0.4		3	13784688	C	A	0.6111
3	13778934	A	G	0.2308		3	13785170	A	G	0.5
3	13779802	G	T	0.3529		3	13785248	A	G	0.4545
3	13782356	C	G	0.5882		3	13785334	A	G	0.375
3	13782975	C	A	0.5455		3	13785708	T	C	0.7143
3	13784260	G	A	0.5833		3	13785790	T	C	0.25
3	13784430	G	A	0.4615		3	13786191	A	G	0.68
3	13784688	C	A	0.6154		3	13789132	C	A	0.3
3	13785170	A	G	0.6364		3	13789410	C	G	0.6667
3	13785248	A	G	0.4		3	13789447	G	A	0.1667
3	13785334	A	G	0.6364		3	13789971	T	G	0.4118
3	13785708	T	C	0.3846		3	13791057	T	G	0.65
3	13785790	T	C	0.75		3	13791819	C	T	0.5882
3	13786191	A	G	0.4737		3	13792030	A	T	0.64
3	13789410	C	G	0.5		3	13792445	C	G	0.55
3	13789447	G	A	0.4286		3	13794158	C	T	0.5909
3	13789971	T	G	0.5		3	13794404	A	G	0.68
3	13791057	T	G	0.4167		3	13795159	C	T	0.5926
3	13791819	C	T	0.5		3	13795533	G	A	0.2727
3	13792030	A	T	0.3571		3	13796318	G	T	0.5455
3	13792445	C	G	0.5		3	13796993	G	A	0.2632
3	13794158	C	T	0.5714		3	13800330	A	T	0.7222
3	13795159	C	T	0.3889		3	13801102	C	A	0.7273
3	13795533	G	A	0.2857		3	13802261	A	G	0.2727
3	13796318	G	T	0.6111		3	13802842	G	A	0.3333
3	13796993	G	A	0.6111		3	13803377	T	C	0.5294
3	13800330	A	T	0.5625		3	13803752	C	T	0.44
3	13801102	C	A	0.4167		3	13803852	T	G	0.6
3	13802261	A	G	0.5		3	13804701	T	C	0.5263
3	13802842	G	A	0.375		3	13806538	G	C	0.4
3	13803377	T	C	0.5455		3	13815086	T	C	0.3548
3	13803752	C	T	0.4667		3	13815565	T	C	0.2963
3	13804701	T	C	0.8		3	13817393	A	G	0.3462
3	13806538	G	C	0.8333		3	13818032	T	C	0.7222
3	13815086	T	C	0.6154		3	13818093	C	T	0.5714
3	13815565	T	C	0.7273		3	15072421	A	T	0.4286
3	13817393	A	G	0.4		3	17877696	A	G	0.3333
3	13818032	T	C	0.7273		3	18911386	C	A	0.4231
3	13818093	C	T	0.5455		3	19009640	G	A	0.5625
3	35700712	C	T	0.25		3	27356055	G	C	0.2857
3	41214114	G	A	0.4444		3	35556867	T	A	0.3333
3	42215678	T	C	0.5		3	39095023	C	A	0.25
3	56116221	G	T	0.4		3	56116221	G	T	0.5294
3	61692606	C	G	0.4706		3	60526899	G	T	0.4091
3	63528357	T	G	0.3077		3	63311932	C	A	0.5625
3	64965685	G	A	0.3846		3	64965685	G	A	0.4444
3	66565129	G	T	0.4762		3	66565129	G	T	0.7143
3	75833747	T	A	0.5		3	66572103	C	G	0.5
3	84086155	G	A	0.6471		3	75756773	C	A	0.4583
3	90633445	T	C	0.5		3	76265634	C	A	0.5185
3	97389279	G	A	0.5		3	82622364	T	G	0.2
3	100549632	G	A	0.5333		3	84409647	G	T	0.0177
3	110702335	C	A	0.7059		3	100549632	G	A	0.6364
3	114462261	G	A	0.4		3	104391939	A	C	0.28
3	116327399	G	T	0.8235		3	107179317	G	T	0.7222
3	116475894	A	G	0.5714		3	114462261	G	A	0.375
3	121244353	C	A	0.2727		3	117048909	G	A	0.3333
3	128073736	T	G	0.5		3	123595074	C	A	0.4375
3	130138853	C	T	0.4444		3	130138853	C	T	0.3333
3	130291644	C	A	0.5714		3	131052890	G	A	0.4211
3	131052890	G	A	0.2143		3	131804304	C	T	0.4706
3	131804304	C	T	0.75		4	7632646	A	C	0.5
3	132510597	C	A	0.4		4	18603119	A	C	0.5
4	1938147	T	C	0.5833		4	23857776	G	T	0.8462
4	4423558	C	T	0.3571		4	26529483	C	T	0.6842
4	4769615	T	G	0.5294		4	26890277	C	A	0.6154
4	5869702	G	T	0.4286		4	27154924	G	T	0.3125
4	6485143	G	T	0.6667		4	27922015	A	T	0.375
4	6702731	C	A	0.3333		4	32779455	C	T	0.5714
4	8928100	C	A	0.4444		4	41349605	C	A	0.7778
4	11574830	G	T	0.4		4	44970853	A	T	0.3478
4	19418409	G	T	0.8		4	48972655	T	C	0.3333
4	26259557	T	C	0.5		4	53953083	A	G	0.9909
4	32779455	C	T	0.7143		4	53953706	T	C	0.9809
4	43403014	G	T	0.4286		4	55885729	G	A	0.5294
4	45161161	T	C	0.375		4	57581247	G	A	0.4231
4	45684973	A	C	0.8		4	60714124	G	T	0.5
4	48972655	T	C	0.4091		4	63646116	C	G	0.6923
4	55120201	G	C	0.5556		4	85535623	G	C	0.5714
4	55885729	G	A	0.5385		4	86476154	A	G	0.5882
4	59299152	C	T	0.4545		4	90980871	C	A	0.625
4	61074372	G	T	0.3333		4	106761746	G	A	0.5
4	70508048	A	C	0.4167		4	120967251	T	A	0.4783
4	74916739	G	T	0.2667		4	121847247	C	G	0.2353
4	75596873	C	A	0.5		4	128388938	C	T	0.5
4	85535623	G	C	0.875		5	26803511	T	C	0.5
4	101657004	T	C	0.5455		5	31531139	A	G	0.7222
4	105668456	A	G	0.6154		5	32317039	A	T	0.4667
4	106761746	G	A	0.3333		5	38235951	T	C	0.0554
4	113050146	A	G	0.1667		5	38235973	T	C	0.0155
4	120967251	T	A	0.3333		5	41177281	A	G	0.4444
4	121808285	C	T	0.5789		5	42652524	C	A	0.3333
4	126545949	A	C	0.8462		5	44162349	G	T	0.32
4	127494643	G	T	0.4545		5	54358032	A	T	0.7143
4	128042007	G	T	0.2353		5	55246063	C	A	1
4	128388938	C	T	0.3333		5	56189481	A	G	0.4828
5	1503398	G	A	0.3333		5	70265425	C	T	0.4615
5	1503403	G	T	0.2		5	72428162	C	A	0.5
5	1768473	T	A	0.4211		5	82719180	A	T	0.6364
5	4804378	C	A	0.5556		5	84287267	A	C	0.3636
5	11056567	A	T	0.5		5	86465442	A	G	0.6667
5	19564858	C	T	0.5		5	87729976	C	T	0.25
5	24584115	G	T	0.3333		5	95108172	T	A	0.4872
5	25449160	T	G	0.4167		5	97748535	G	T	0.5294
5	25770261	G	T	0.5455		5	98081640	A	C	0.2667
5	26175205	C	G	1		5	99024354	A	G	0.5926
5	31052332	A	G	0.3333		5	99174412	A	G	0.3333
5	35720285	G	C	0.5714		5	100108555	A	C	0.6667
5	38235951	T	C	0.0505		5	100457938	C	A	0.4583
5	38235973	T	C	0.0128		6	5317056	C	A	0.5
5	40307508	C	A	0.5714		6	7332119	T	C	0.45
5	42652524	C	A	0.3571		6	8497404	G	T	0.4333
5	54242954	C	T	0.1667		6	11009689	T	C	0.7
5	54358032	A	T	0.5		6	11298356	C	A	0.625
5	54814440	A	C	0.4706		6	16025126	C	A	0.4706
5	55246063	C	A	0.7		6	22471423	C	T	0.3571
5	55817865	C	T	0.5333		6	26584224	C	G	0.2857
5	67082452	T	A	0.8		6	26920134	C	A	0.3333
5	71697928	C	T	0.6923		6	35457085	C	T	1
5	76400174	T	G	0.6		6	39542226	C	G	0.6154
5	82719180	A	T	0.2667		6	41668244	G	C	0.3333
5	84287267	A	C	0.2727		6	44509809	A	T	0.381
5	86366501	C	G	0.4		6	59982569	G	T	0.6154
5	95108172	T	A	0.6364		6	63265185	C	A	0.5
5	97748535	G	T	0.6667		6	63826372	G	A	0.3636
5	98572250	T	G	0.6316		6	76982118	C	G	0.8824
5	99024354	A	G	0.5		6	79635380	G	T	0.3158
5	99068732	C	A	0.3333		6	91130721	C	A	0.439
5	100108555	A	C	0.6		6	109365030	C	A	0.5926
6	5660523	C	A	0.1765		6	109557130	T	G	0.6957
6	5695226	C	A	0.5455		6	113294784	T	C	0.5263
6	7332119	T	C	0.25		6	123509754	G	T	0.2941
6	8497404	G	T	0.3077		6	124755475	C	A	0.4783
6	8579713	A	G	0.4		6	124963818	C	A	0.619
6	8988442	A	G	0.7727		6	132545880	C	A	0.4211
6	11009689	T	C	0.375		6	133252160	G	T	0.5556
6	11106224	C	A	0.3571		6	138748064	A	G	0.5238
6	22471423	C	T	0.75		6	142829021	C	T	0.4286
6	24404289	C	A	0.6667		6	162524158	G	T	0.6
6	26920134	C	A	0.5556		6	165400688	C	G	0.4545
6	30120503	T	C	0.6		7	167602	C	A	0.4167
6	35457085	C	T	1		7	365093	C	G	0.5455
6	39542226	C	G	0.625		7	7189433	G	T	0.375
6	40387023	C	A	0.4667		7	12127664	G	A	0.6111
6	40483033	G	C	0.5		7	23631083	G	T	0.5172
6	42282741	A	G	0.5625		7	24881886	C	A	0.4737
6	59982569	G	T	0.4286		7	36051278	A	G	0.64
6	61305634	C	T	0.6111		7	36309525	C	A	0.3478
6	63265185	C	A	0.4615		7	37342613	G	C	0.52
6	63826372	G	A	0.5		7	39923116	G	T	0.5333
6	64991024	G	A	0.6		7	42640114	G	T	0.5263
6	76982118	C	G	0.375		7	43963389	C	A	0.5789
6	83621828	T	G	1		7	50703420	T	G	0.3529
6	91130721	C	A	0.7778		7	57513443	C	A	0.3125
6	98256133	T	A	0.4167		7	64804309	C	T	0.375
6	105415333	C	A	0.3846		7	64949226	T	A	0.5833
6	109365030	C	A	0.5385		7	69377232	C	A	0.4348
6	109557130	T	G	0.1429		7	79665934	T	C	0.1707
6	118346540	G	A	0.5		7	89113584	C	T	0.56
6	122867847	C	T	0.5		7	108249492	C	G	0.5217
6	123509754	G	T	0.4545		7	109444519	C	A	0.3529
6	124542876	T	C	0.5		7	115203161	T	C	0.4737
6	125828887	G	T	0.3684		7	116879666	T	C	0.2083
6	133252160	G	T	0.2857		7	118807597	G	A	0.4839
6	134411252	A	G	0.1667		7	118961293	C	A	0.4
6	138748064	A	G	0.4		7	119169045	C	T	0.5862
6	139332624	T	C	0.6		7	119209934	C	A	0.4118
6	139456867	A	G	0.5		8	9296179	C	T	0.4828
6	140280887	A	C	0.5263		8	11693902	T	C	0.4444
6	142829021	C	T	0.625		8	12158660	A	C	0.4762
6	155037731	G	T	0.3684		8	14561713	A	C	0.3
6	163666291	A	C	0.2222		8	15771201	T	G	0.5556
6	165400688	C	G	0.625		8	15932247	C	A	0.7083
6	166580643	A	C	0.4167		8	20513129	C	A	0.4286
7	365093	C	G	0.6364		8	21105293	A	T	0.5
7	5094063	T	C	0.4444		8	25140622	T	C	0.4615
7	12127664	G	A	0.7273		8	25339981	T	G	0.5263
7	19694605	C	A	0.6		8	25795931	T	A	0.375
7	23631083	G	T	0.6667		8	25982568	C	A	0.0909
7	24411650	G	T	0.4		8	34677545	T	C	0.3
7	34085021	T	C	0.6364		8	36896350	G	A	0.4583
7	37342613	G	C	0.7778		8	53598964	T	C	0.0049
7	40159855	C	T	0.5833		8	56822220	C	T	0.375
7	43963389	C	A	0.619		8	57286023	A	T	0.6667
7	45178789	C	A	0.6429		8	62557166	G	T	0.5714
7	47343550	G	T	0.4		8	62743333	C	T	0.3333
7	54956375	C	A	0.5		8	64609243	G	T	0.5652
7	57513443	C	A	0.625		8	66011103	C	T	0.6129
7	63800907	A	G	0.4091		8	66660625	T	G	0.5833
7	73191863	A	C	0.5714		8	68242805	G	A	0.4286
7	76298320	A	G	0.2727		8	80033245	A	G	0.7727
7	81529250	T	G	0.2727		8	80085650	T	C	0.6
7	81796294	T	C	0.5333		8	81564290	C	A	0.5385
7	82743544	T	C	0.7059		8	91712554	G	C	0.4
7	84336231	A	C	0.5385		8	94450086	T	A	0.6
7	89113584	C	T	0.6364		8	110312846	A	T	0.6923
7	101390568	C	A	0.6154		8	111838746	T	A	0.5833
7	104526313	C	A	0.125		8	118384945	C	A	0.7273
7	104550367	T	A	0.5556		8	129018524	G	T	0.4667
7	108249492	C	G	0.375		8	129345014	T	G	0.4118
7	109444519	C	A	0.5		8	130242402	G	T	0.5714
7	115312151	A	C	0.7143		8	131549332	C	A	0.48
7	117067721	G	T	0.8571		8	134374765	A	G	0.3571
7	117699882	T	A	0.5333		8	134599010	C	A	0.3077
7	118807597	G	A	0.3636		8	135754740	G	T	0.5385
7	118961293	C	A	0.2857		8	136576103	A	T	0.3214
7	119169045	C	T	0.2727		9	4789990	C	A	0.5
7	119277514	G	T	0.7143		9	13988060	G	T	0.4667
8	7348670	A	G	0.4444		9	14278191	C	A	0.5357
8	11725760	C	T	0.7059		9	16360011	G	C	0.3529
8	14561713	A	C	0.2857		9	20630902	A	G	0.375
8	14574067	A	T	0.3846		9	24615124	T	C	0.4167
8	15771201	T	G	0.7692		9	24848219	C	A	0.5714
8	18160505	G	T	1		9	32283517	C	T	0.5
8	20513129	C	A	0.2778		9	42606333	C	A	0.3704
8	21105293	A	T	0.7368		9	56344583	C	A	0.4118
8	22445388	T	G	0.3		9	65565941	G	T	0.5714
8	22471232	T	G	0.4444		9	69251010	T	A	0.5217
8	24985921	T	G	0.2		9	73440908	C	T	0.3636
8	25047350	C	A	0.7222		9	77515343	A	T	0.8571
8	25795931	T	A	0.4167		9	77515347	A	G	1
8	26740492	T	A	0.6429		9	79430796	G	C	0.5909
8	34467110	A	T	0.5		9	80431641	G	T	0.2667
8	36896350	G	A	0.5833		9	80862726	C	T	0.4583
8	54087896	C	T	0.5		9	85355406	A	T	0.625
8	56822220	C	T	0.4		9	86964829	A	G	0.5556
8	57286023	A	T	0.5833		9	89420719	T	G	0.5357
8	62743333	C	T	0.3571		9	93267889	C	A	0.4815
8	66660625	T	G	0.2727		9	93551204	A	T	0.3333
8	68242805	G	A	0.4		9	93953196	C	A	0.75
8	73661776	T	C	0.4545		9	94428871	C	A	0.625
8	73870165	C	A	0.4286		9	94944176	A	G	0.6842
8	79677697	T	G	0.4167		9	95554522	C	A	0.4
8	81544046	A	G	0.6154		9	109792855	C	T	0.7143
8	90457758	G	T	0.3529		9	109925632	A	G	0.2778
8	91712554	G	C	0.2857		9	110315457	C	T	0.6111
8	92195707	T	G	0.4167		9	111734940	G	T	0.3333
8	94450086	T	A	0.5926		9	112250615	G	T	0.5185
8	94602235	T	G	0.3636		9	118531860	A	C	0.5833
8	94605440	A	G	0.2		9	118862827	C	G	0.4615
8	110312846	A	T	0.6923		9	124572172	A	C	0.3333
8	111251043	C	A	0.125		9	130353934	C	A	0.4
8	118384945	C	A	0.2143		9	136561870	G	T	0.5789
8	128771813	A	C	0.5556		9	137686702	A	T	0.3478
8	129345014	T	G	0.5333		9	138587071	T	G	0.4118
8	131055679	T	C	0.1818		9	138755913	A	G	0.6296
8	131549332	C	A	0.3846		10	1477465	C	A	0.5238
8	132150165	T	C	0.3684		10	3701270	C	A	0.6667
8	134374765	A	G	0.7333		10	4115067	T	C	0.4444
8	135754740	G	T	0.4		10	4803318	T	G	0.75
8	136576103	A	T	0.5		10	13015585	C	A	0.6667
8	138736892	A	G	0.5		10	29242816	T	G	0.5
9	882381	A	C	0.5789		10	29734636	C	A	0.3529
9	2729302	T	C	0.1667		10	30816587	G	T	0.6087
9	3830446	T	A	0.6667		10	34293657	G	T	0.3913
9	13988060	G	T	0.625		10	34570820	C	A	0.5625
9	14278191	C	A	0.3		10	34851139	C	A	0.4167
9	14532491	A	C	0.7778		10	35692944	T	G	0.5
9	20359782	C	G	0.3636		10	37594236	A	G	0.3571
9	23503110	A	C	0.7895		10	49694867	C	A	0.8148
9	31076478	A	G	0.4118		10	51892834	C	T	0.4615
9	37454553	A	G	0.3333		10	59666210	T	A	0.5
9	53957903	T	G	0.2727		10	67461508	G	T	0.6176
9	56344583	C	A	0.5833		10	68101221	C	A	0.6333
9	65399112	T	A	0.4444		11	11286694	G	A	0.1429
9	65565941	G	T	0.6111		11	26947299	G	C	0.4737
9	69251010	T	A	0.5625		11	27171148	A	G	0.5714
9	73440908	C	T	0.1538		11	27725071	A	G	0.3571
9	77010553	A	G	0.6316		11	30187586	A	G	0.6923
9	77515343	A	T	0.8		11	32300490	C	A	0.4167
9	77515347	A	G	0.5714		11	40918775	C	A	0.1313
9	79747552	C	A	0.6429		11	42064489	C	A	0.6667
9	80431641	G	T	0.4		11	43094532	C	G	0.25
9	80862726	C	T	0.5385		11	51104085	G	T	0.6316
9	86964829	A	G	0.5714		11	53267853	T	G	0.5238
9	89420719	T	G	0.4545		11	54305907	A	T	0.3333
9	93267889	C	A	0.9231		11	54384786	T	G	0.75
9	93865878	A	T	0.5714		11	58880425	G	T	0.3
9	93953196	C	A	0.7857		11	60124256	G	T	0.5556
9	95554522	C	A	0.5625		11	65518459	A	T	0.4545
9	101061269	A	C	0.6154		11	68312645	G	T	0.52
9	101664475	A	C	0.4		11	71970693	G	T	0.2632
9	109792855	C	T	0.5556		11	72762088	C	A	0.45
9	109925632	A	G	0.5		12	28272861	T	G	0.7143
9	110315457	C	T	0.4667		12	28716473	C	A	0.7241
9	111117771	A	C	0.2857		12	36232563	T	A	0.75
9	118531860	A	C	0.1		12	54252326	C	A	0.4
9	118728415	T	C	0.5833		12	56074907	G	A	0.72
9	118862827	C	G	0.2727		12	60605890	G	A	0.6
9	124572172	A	C	0.2		13	443483	G	A	0.3333
9	133185195	G	C	0.5		13	4608934	C	G	0.5
9	135404940	G	A	1		13	9170834	T	G	0.6667
9	137630528	G	T	0.7143		13	14013468	A	T	0.3
10	1477465	C	A	0.6		13	14203516	C	A	0.625
10	2935691	C	A	0.4545		13	28905545	G	T	0.6538
10	3144215	G	T	0.4		13	35650546	C	T	0.7692
10	5977988	T	C	0.25		13	36499615	G	C	0.55
10	29242816	T	G	0.1667		13	41244657	G	T	0.2667
10	30816587	G	T	0.5		13	44494664	C	T	0.5333
10	34293657	G	T	0.5263		13	47826034	G	T	1
10	34570820	C	A	0.4286		13	49355038	C	T	0.4375
10	34798019	C	A	0.4		13	56793031	G	T	0.6
10	51737392	G	T	0.32		13	57713035	A	G	0.3571
10	51892834	C	T	0.5455		13	58204930	A	G	0.5333
10	54945951	T	C	0.3636		13	58742480	C	A	0.4667
10	55215248	T	G	0.3913		13	60413448	T	G	0.4706
10	61189188	G	T	0.5385		13	63665656	G	T	0.5625
10	61891809	G	T	0.1667		13	76913533	C	A	0.75
10	68101221	C	A	0.7143		13	89018247	T	C	0.7273
10	68234390	C	A	0.375		13	104123386	G	A	0.4286
11	7031529	T	C	0.25		13	111889560	T	A	0.6923
11	26276977	C	A	0.5		13	114804164	T	C	0.0769
11	26947299	G	C	0.4545		13	115012521	C	A	0.4
11	27725071	A	G	0.25		13	142053260	G	C	0.6667
11	28066954	T	G	0.375		13	151345152	T	C	0.4375
11	29358558	A	G	0.2667		13	151801009	C	G	0.65
11	29456090	A	G	0.5789		13	162633978	G	A	0.4737
11	30187586	A	G	0.4167		13	164442562	T	C	0.64
11	34411752	A	G	0.5833		13	165032807	T	G	0.2857
11	35426020	C	A	0.4375		13	165389269	A	C	0.7143
11	37100417	A	T	0.3125		13	171091115	T	C	0.75
11	42411123	T	C	0.3077		13	173523998	G	T	0.5143
11	49817011	C	A	0.3077		13	176928011	T	G	0.5
11	53267853	T	G	0.2632		13	177032683	G	T	0.3529
11	58880425	G	T	0.5217		13	177898783	G	A	0.7143
11	59359866	C	A	0.4		13	178052180	T	A	0.6471
11	60124256	G	T	0.5		13	178319752	T	C	0.4583
11	60798928	T	C	0.2		13	183444683	A	G	0.5833
11	63654373	G	T	0.4		13	183956285	C	T	0.2941
11	65817520	T	C	0.3333		13	184344844	G	T	0.5789
12	11324644	A	T	0.4375		13	185222032	G	A	0.3846
12	30103411	G	A	0.3333		13	185411979	T	C	0.5333
12	36232563	T	A	0.2632		13	190399134	T	A	0.2727
12	41685319	T	C	0.5		13	192002236	C	A	0.6
12	54252326	C	A	0.6667		13	193649802	C	A	0.3333
12	56002333	T	A	0.7143		14	1824700	C	T	0.4583
12	56074907	G	A	0.5556		14	15434055	T	G	0.6
12	56860596	G	T	0.4		14	18371024	C	A	0.3
12	60605890	G	A	0.25		14	18474832	C	A	0.3333
13	443483	G	A	0.5		14	20565152	A	C	0.3077
13	4608934	C	G	1		14	21375449	C	T	0.8
13	5740307	C	A	0.4		14	36744113	T	G	0.5238
13	6122208	T	A	0.5833		14	51986669	G	T	0.75
13	8876501	A	T	0.6667		14	52969231	C	A	0.4615
13	9170834	T	G	0.5		14	67275515	C	A	0.2105
13	14013468	A	T	0.6667		14	68383987	C	A	0.3043
13	18924685	T	C	0.5333		14	70224674	G	A	0.7368
13	36748012	T	C	0.7333		14	82570568	C	A	0.6667
13	44237372	A	G	0.5333		14	85738789	G	T	0.2381
13	44348752	T	C	0.8		14	89914098	C	T	0.35
13	44494664	C	T	0.4667		14	91817544	G	T	0.5263
13	46546875	G	T	0.5		14	92592439	G	T	0.4839
13	47826034	G	T	1		14	92710706	T	G	0.4348
13	49355038	C	T	0.4211		14	95289841	C	G	0.5152
13	56818041	C	A	0.3		14	95872353	T	G	0.5833
13	57172630	A	G	0.5909		14	98296269	A	C	0.6667
13	57965619	G	T	0.5385		14	106327312	C	A	0.14
13	58462679	A	C	0.125		14	116549052	A	G	0.6111
13	60256886	A	C	0.4667		14	117221827	T	C	0.2
13	60362177	A	C	0.25		14	120063077	G	T	0.1875
13	60959507	A	T	0.5909		14	134525281	G	T	0.4286
13	64684648	A	T	0.2		14	136358455	C	G	0.5
13	76662904	C	A	0.5714		15	3047921	C	G	0.5
13	81173748	T	A	0.4375		15	7947046	A	T	0.1429
13	95107256	T	G	0.2308		15	11747613	C	G	0.6923
13	101194351	T	G	0.2		15	20097837	G	C	0.3333
13	104123386	G	A	0.5833		15	20652685	G	T	0.3571
13	105394347	A	C	0.6923		15	22568232	G	T	0.6364
13	107244599	A	G	0.6923		15	27668762	C	T	0.6154
13	109455213	G	A	0.4		15	33711848	C	A	0.6087
13	114804164	T	C	0.75		15	35657970	G	T	0.4
13	114853623	A	C	0.5		15	35894837	C	A	0.4375
13	115012521	C	A	0.2		15	36005396	T	A	0.6818
13	121709752	T	C	0.1818		15	37180679	C	G	0.4762
13	129411213	T	C	0.3846		15	39943385	G	T	0.64
13	141202680	C	A	0.1818		15	41313334	C	A	0.5333
13	141728884	T	C	0.6667		15	42432348	C	T	0.6
13	142053260	G	C	0.7647		15	42541631	T	G	0.4615
13	150009073	T	G	0.6111		15	49717559	T	A	0.7143
13	151345152	T	C	0.25		15	50384215	A	C	0.4643
13	156850486	C	T	0.4		15	50794209	A	C	0.52
13	160798889	T	G	0.1765		15	53131850	A	T	0.5417
13	162633978	G	A	0.55		15	56662592	A	G	0.4118
13	165295873	T	G	0.5833		15	56901188	C	T	0.381
13	171979398	A	G	0.5263		15	58679073	A	T	0.4
13	172515030	G	T	0.7059		15	61901008	C	A	0.5
13	176928011	T	G	0.6471		15	62981684	C	A	0.5
13	178754045	A	G	0.6		15	73248176	A	T	0.4375
13	184344844	G	T	0.5556		15	73560509	C	T	0.625
13	186248543	A	C	0.4		15	79652802	C	T	0.4118
13	186465398	A	C	1		15	81443732	C	T	0.4545
13	190399134	T	A	0.6111		15	99337687	A	G	0.4667
13	192002236	C	A	0.5714		15	114187046	A	G	0.4444
13	193279442	G	T	0.6471		15	114459251	A	G	0.5
13	203611490	G	A	0.7143		15	118067374	C	G	0.4074
14	1824700	C	T	0.5		15	123088024	G	T	0.5
14	6268454	G	T	0.875		15	124448330	T	A	0.5
14	18474832	C	A	0.3846		15	125296368	C	G	0.6818
14	31710599	C	T	0.5385		15	126762222	A	G	0.9692
14	35048304	G	C	0.3333		15	129938563	G	A	0.36
14	37087013	G	T	0.6429		15	131321439	A	G	0.4333
14	51986669	G	T	1		15	138078330	T	C	0.5926
14	52969231	C	A	0.4375		16	4810123	T	G	0.6316
14	62244575	C	A	0.6667		16	7264928	C	G	0.3333
14	64156967	C	T	0.6875		16	11967331	G	A	0.5882
14	64500661	T	C	0.4286		16	12124583	T	C	0.3846
14	74317509	G	T	0.6		16	20537092	G	A	0.4286
14	84776521	T	C	0.6		16	25944200	T	C	0.375
14	85734544	A	C	0.5		16	27008134	G	A	0.5455
14	96908070	A	C	0.4074		16	27371662	T	C	0.5714
14	98296269	A	C	0.619		16	36610000	C	A	0.7727
14	105053286	G	C	0.5		16	42160733	C	A	0.7333
14	109293661	G	T	0.625		16	56006065	C	A	1
14	110446224	G	C	0.7273		16	57421363	T	G	0.4286
14	116549052	A	G	0.3077		16	57501593	A	C	0.2857
14	120063077	G	T	0.5		16	58569996	T	C	0.3
14	121791751	T	A	1		16	60845658	G	T	0.4118
14	125870698	G	A	0.6538		16	61535417	G	A	0.7273
14	132250742	C	A	0.25		16	66582494	G	T	0.4737
14	132955521	G	T	0.4118		16	66752602	C	T	0.6296
14	136358455	C	G	0.3333		16	73632463	C	A	0.5333
15	3047921	C	G	0.6		17	4100281	G	T	0.8
15	7947046	A	T	0.5		17	4765800	C	A	0.3571
15	9608123	A	C	0.4118		17	13247604	A	T	0.4737
15	11747613	C	G	0.6429		17	18389364	A	G	0.6
15	13975877	T	G	0.4737		17	21247593	T	G	0.5625
15	20097837	G	C	0.5		17	21376635	C	T	0.5385
15	20283450	T	C	0.4545		17	24956979	G	A	0.5417
15	21776892	G	T	0.4737		17	39950868	C	T	0.5238
15	27668762	C	T	0.2857		17	41577938	A	G	0.7273
15	29251701	T	G	0.5833		17	45481342	G	A	0.2667
15	32879479	G	T	0.6364		17	57170390	G	T	0.5789
15	32882176	C	A	0.3		17	61819838	A	T	0.3889
15	33711848	C	A	0.3333		17	62920001	C	G	0.3684
15	34837224	A	C	0.75		18	3901842	T	C	0.619
15	35657970	G	T	0.6		18	20751649	C	T	0.65
15	36005396	T	A	0.5		18	24002781	G	T	0.45
15	37180679	C	G	0.4706		18	26442905	C	A	0.5238
15	41313334	C	A	0.3333		18	27945558	C	A	0.4211
15	42432348	C	T	0.5455		18	30055101	C	A	0.7
15	50169846	T	A	0.6364		18	34480842	G	C	0.4444
15	53775885	T	C	0.5		18	35712643	G	C	0.5789
15	55451736	A	G	0.2		18	35773733	C	A	0.3684
15	56662592	A	G	0.5		18	35927413	G	A	0.7692
15	61901008	C	A	0.3636		18	36506670	G	T	0.45
15	63301780	G	T	0.4		18	44572669	A	T	0.625
15	68368113	C	A	0.4667		18	46549529	G	C	0.4545
15	73560509	C	T	0.625		18	47991872	A	C	0.5217
15	79652802	C	T	0.7692		18	49868541	C	A	0.2273
15	90456779	C	A	0.5		X	7470064	C	T	0.4545
15	99337687	A	G	0.5455		X	7794832	G	T	0.3
15	113920723	T	A	0.4737		X	8708470	A	C	0.5714
15	114187046	A	G	0.4706		X	11003212	C	A	0.65
15	114459251	A	G	0.4286		X	11352976	G	T	0.6
15	118067374	C	G	0.625		X	13617164	T	G	0.5769
15	124448330	T	A	0.6		X	18453238	G	T	0.3571
15	125296368	C	G	0.3182		X	23704752	G	A	0.5588
15	125308766	T	C	0.7692		X	24785563	C	A	0.4615
15	129938563	G	A	0.5		X	39121904	T	C	0.375
15	131321439	A	G	0.5714		X	39431724	A	T	0.8
15	132923502	G	T	0.5625		X	68055100	C	A	0.5
15	136073886	G	T	0.5556		X	69495213	A	G	0.375
16	1151623	C	A	0.4		X	74365879	A	C	0.7143
16	4810123	T	G	0.4167		X	75407169	G	T	0.7
16	7336937	C	A	0.5294		X	76764567	A	C	0.7273
16	10075064	A	G	0.7857		X	89559639	G	T	0.4286
16	11967331	G	A	0.7368		X	91121359	C	A	0.2903
16	12124583	T	C	0.4737		X	97654436	T	C	0.5
16	21036958	A	G	0.5455		X	103779280	C	T	0.5
16	23984886	C	A	0.4		X	109643857	C	T	0.45
16	27008134	G	A	0.3333		X	109872302	C	A	0.3846
16	27371662	T	C	0.4762		X	114292066	G	A	0.3333
16	38462482	T	G	0.5789		X	114397966	G	T	0.6129
16	42387784	T	C	0.4762		X	117212267	T	G	0.619
16	42418764	T	A	0.8235		X	119311977	A	C	0.7
16	46397536	G	T	0.5		X	120241459	C	T	0.3478
16	56255509	G	T	0.6667		AEMK02000698.1	144401	C	A	0.375
16	57501593	A	C	0.2857		AEMK02000598.1	131687	T	G	0.6
16	59306771	C	A	0.625		AEMK02000598.1	352361	A	T	0.3684
16	60845658	G	T	0.4706		AEMK02000449.1	439126	T	C	0.2105
16	62056756	A	G	0.5		AEMK02000408.1	655159	G	T	0.5
16	66582494	G	T	0.3333		AEMK02000408.1	857474	A	G	0.2778
16	66752602	C	T	0.625		AEMK02000271.1	63364	T	C	0.1163
16	69739762	C	A	0.3889		AEMK02000189.1	67758	T	A	0.0833
16	73632463	C	A	0.375		AEMK02000256.1	130949	A	C	0.0205
16	76850876	T	G	0.48		AEMK02000171.1	160344	T	A	1
17	3933364	G	T	0.5		AEMK02000468.1	143712	G	C	0.0952
17	4765800	C	A	0.6471		AEMK02000182.1	41736	T	C	0.2593
17	13247604	A	T	0.125		AEMK02000170.1	66680	T	C	0.4762
17	15357582	A	C	0.4667		AEMK02000685.1	47158	T	G	0.1651
17	21376635	C	T	0.3333
17	22689984	A	G	0.2727
17	23027773	C	A	0.2143
17	24956979	G	A	0.4444
17	39950868	C	T	0.375
17	42082463	G	C	0.3478
17	43226145	T	C	0.6667
17	45481342	G	A	0.5714
17	49099414	T	G	0.6364
17	49541445	G	A	0.5833
17	52179767	C	A	0.4167
17	57170390	G	T	0.25
17	62920001	C	G	0.625
18	296971	A	T	0.25
18	3132182	G	T	0.3333
18	7974650	T	G	0.5882
18	8048175	C	G	0.5
18	11407489	A	C	0.3571
18	20751649	C	T	0.3846
18	21076832	G	T	0.2667
18	24002781	G	T	0.5
18	24885707	G	A	0.4545
18	27686349	T	C	0.6
18	30055101	C	A	0.1429
18	34480842	G	C	0.4
18	34632424	G	T	0.4615
18	35712643	G	C	0.4286
18	35773733	C	A	0.3529
18	35847145	A	G	0.3333
18	36506670	G	T	0.3571
18	37932398	A	G	0.4286
18	44572669	A	T	0.0909
18	46549529	G	C	0.6364
18	49868541	C	A	1
X	6991889	G	T	0.6667
X	7445304	G	T	0.4444
X	7445330	C	T	0.5
X	7470064	C	T	0.6667
X	7794832	G	T	0.5
X	8200556	T	A	0.6
X	8691926	T	G	0.6471
X	8708470	A	C	0.7059
X	11003212	C	A	0.5238
X	12059001	G	A	0.5294
X	13617164	T	G	0.3636
X	14236039	C	A	0.6429
X	17357992	T	A	0.4706
X	22135753	G	C	0.0909
X	23841816	T	G	0.4286
X	31918817	A	C	0.3077
X	35817880	G	C	0.75
X	36424666	A	G	0.75
X	36522176	C	T	0.4737
X	37028984	C	A	0.4
X	39536404	G	T	0.4167
X	49555564	C	A	0.6
X	63357603	A	G	0.25
X	65708359	A	C	0.1667
X	66807341	C	A	0.2
X	67556492	G	C	0.25
X	67811733	C	A	0.3333
X	71343462	C	A	0.2667
X	85705720	A	G	0.8571
X	89559639	G	T	0.5385
X	90286451	C	A	0.4375
X	97420680	G	A	0.3846
X	97654436	T	C	0.6
X	99112935	A	T	1
X	102537700	G	T	0.4706
X	106336019	G	A	0.6
X	109477621	A	G	0.6667
X	114397966	G	T	0.4286
X	117166311	A	G	0.2857
X	117212267	T	G	0.6875
X	117431481	C	A	0.4375
X	119311977	A	C	0.6923
X	122381346	G	T	0.5714
Y	5783154	C	A	0.3077
AEMK02000452.1	475210	G	T	0.5
AEMK02000698.1	143966	C	A	0.5714
AEMK02000698.1	144401	C	A	0.5
AEMK02000698.1	564262	G	T	0.6
AEMK02000361.1	395398	G	C	0.5
AEMK02000361.1	633298	A	G	0.8
AEMK02000449.1	166813	G	T	0.375
AEMK02000449.1	439126	T	C	0.2889
AEMK02000449.1	864259	T	A	0.1481
AEMK02000449.1	1235992	A	G	0.6
AEMK02000408.1	857474	A	G	0.5652
AEMK02000408.1	1120331	G	T	0.16
AEMK02000393.1	529439	A	C	1
AEMK02000393.1	875267	T	C	0.2162
AEMK02000271.1	330460	G	T	0.4
AEMK02000478.1	81024	A	G	0.4074
AEMK02000496.1	296070	A	C	0.4118
AEMK02000630.1	83464	C	T	0.4651
AEMK02000292.1	164765	A	C	0.2759
AEMK02000256.1	130949	A	C	0.032
AEMK02000517.1	10415	G	T	0.4444
AEMK02000541.1	56686	G	T	0.5263
AEMK02000170.1	66680	T	C	0.3158
AEMK02000191.1	33997	A	C	0.0323
AEMK02000685.1	47158	T	G	0.098

## Sheet: BE-TW-indel
CHROM	POS	REF	ALT	Freq		CHROM	POS	REF	ALT	Freq
1	3041229	A	AAC	0.3333		1	3041229	AACAC	A,AACACAC	0.24, 0.12
1	80024712	CT	C	0.8462		1	31613474	A	AT	0.64
1	82319927	GT	G	0.3889		1	33587153	GT	G	0.3667
1	94904088	AG	A	0.6		1	35991367	G	GT,GTT	0.5, 0.1944
1	101962755	CT	C	0.5714		1	39161085	CT	C	0.5
1	110719215	AC	A	0.1429		1	60873675	AT	A	0.7143
1	135996091	T	TA	0.5455		1	61882924	A	ACTT	-
1	166060065	ACTAAC	A	0.52		1	68472547	CT	C	0.5625
1	176621133	AT	A	0.2667		1	74570730	GT	G	0.5926
1	211498557	TC	T	0.3125		1	78082668	TA	T	0.0909
1	244430584	AT	A	0.6667		1	80024712	CT	C	0.4737
2	11086865	CCT	C	0.5		1	82319927	GT	G	0.3704
2	12725039	CT	C	0.5		1	110719215	AC	A	0.2414
2	19940051	C	CT	0.3684		1	124391075	GA	G	0.4444
2	43602072	AT	A	0.7059		1	135996091	T	TA	0.6818
2	43659877	GA	G	0.5		1	152066055	ATAT	A	0.5238
2	46832495	T	TA	0.3		1	154834544	AT	A	0.7917
2	56649073	AT	A	0.3571		1	166060065	ACTAAC	A	0.4545
2	109562246	GA	G	0.4615		1	173857963	T	TA	0.5333
2	110079965	T	TA	0.5		1	177531255	A	AC	0.4444
2	127372530	CTGAGAGAAT	C	0.2917		1	179290201	GA	G	0.5
3	2595106	G	GT	0.5833		1	197570911	CT	C	0.6552
3	33442209	T	TA	0.4		1	198146633	T	TG	1
3	35154836	GA	G	0.5833		1	244430584	AT	A	0.381
3	45686404	TA	T	0.6316		1	255700880	CT	C	0.3571
3	49968320	TA	T	0.5455		2	21859292	GT	G	0.4583
3	56013162	GA	G	0.6154		2	34746056	G	GA	0.4348
3	58644735	CTTCT	C	-		2	53578075	TA	T	0.4815
3	67219628	CA	C	0.3333		2	56649073	AT	A	0.6111
3	76013183	TA	T	0.4167		2	57221485	ATAT	A	-
4	3948976	CGGTGCTCAGGAA	C	0.375		2	68664062	GA	G	0.575
4	9251783	CTTT	C	-		2	72958794	CT	C	0.4615
4	74958750	AT	A	0.4		2	75813135	AT	A	0.5758
4	79001875	C	CTT	0.4375		2	109622239	G	GA	0.45
4	96817696	GA	G	1		3	2595106	G	GT	0.6129
4	115107827	TG	T	0.5556		3	22160926	T	TTC	1
5	24172486	TA	T	0.3846		3	33442209	T	TA	0.3913
5	24218235	GA	G	0.7143		3	36126468	CT	C	0.5
5	32338379	CA	C	0.75		3	45686404	TA	T	0.4706
5	36771094	G	GT	0.4286		3	55394232	AT	A	0.3784
5	41588967	AT	A	-		3	58644735	CTTCT	C	0.5652
5	62275510	A	AT	0.12		3	67219628	CA	C	0.5417
5	89937202	CA	C	0.7692		3	76013183	TA	T	0.5238
6	34970357	T	TG	0.4375		3	76194792	T	TC	0.375
6	43804483	TA	T	0.4286		3	91848743	GA	G	0.75
6	56124751	TA	T	0.5		3	95743994	TTA	T	0.4
6	57862686	AT	A	0.6		3	108914089	AT	A	0.8889
6	60548103	TA	T	0.5		3	132235100	AC	A	0.6429
6	68720210	A	AT	0.1579		4	66955748	C	CA	0.15
6	77161437	G	GT	0.2222		4	77340073	GT	G	0.3684
6	85872497	C	CTTCT	1		4	94363369	CAT	C	0.5714
6	86042841	TTA	T	-		4	96817696	GA	G	1
6	102400717	AT	A	0.6		4	115107827	TG	T	0.68
6	103282193	C	CT	0.5714		5	2535831	G	GGGGGGGGGGA	1
6	114093367	GA	G	0.5		5	27804159	G	GA	0.4839
6	144497706	T	TA	0.1		5	62610231	G	GC	0.5556
7	18530941	GA	G	0.5294		5	86659650	AT	A	0.4667
7	32221230	C	CT	0.5714		6	7021431	G	GA	0.1538
7	41572518	GT	G	0.1		6	10537667	AT	A	0.6364
7	43197158	CT	C	0.5294		6	34970357	T	TG	0.3913
7	50318787	GA	G	0.5		6	57862686	AT	A	0.6471
7	69081313	TG	T	0.4211		6	60548103	TA	T	0.619
7	80274701	GA	G	0.3333		6	68009441	A	AT	0.15
7	81284778	GA	G	0.65		6	71241441	AC	A	0.625
7	85432657	AT	A	1		6	94025214	A	AT	0.381
7	105698662	A	AT	0.8		6	133220037	G	GA,GAA	0.6071, 0.0714
7	116392967	GGCAAA	G	0.3077		6	149356656	TG	T	0.4483
8	17551152	GA	G	0.75		7	4990550	A	AT	0.3462
8	20093935	A	AT	0.5217		7	13704532	GA	G	0.5455
8	23705882	CT	C	0.4286		7	18530941	GA	G	0.7059
8	25440950	GA	G	0.4545		7	86458061	GA	G	0.4444
8	49858751	G	GT	0.6522		7	116392967	GGCAAA	G	0.4571
8	108118601	GA	G	0.7692		8	49944006	A	AT	0.2727
8	108503963	GA	G,GTA	0.2308, 0.0769		8	56897395	C	CT	0.5556
8	111031418	A	AT	0.2857		8	72246839	C	CTG	0.6923
8	131387287	TC	T	0.5882		8	73450285	C	CT	0.7619
9	28821305	T	TA	1		8	91069002	T	TCCTTGTATGC	1
9	57382039	GC	G	0.4444		8	91193358	CT	C	1
9	78761070	AT	A	0.3529		8	106818076	AT	A	0.6111
9	125565836	AT	A	0.4615		8	119115281	G	GT	0.4783
9	135761421	GT	G	0.4375		9	28821305	T	TA	1
10	994900	GT	G	0.4615		9	57847888	GA	G	0.4848
10	34266787	A	AC	1		9	74764986	GT	G	0.5714
10	45064255	GC	G	0.4615		9	93025163	A	AT	0.875
10	63196666	CCT	C	0.4		9	101080685	TG	T	0.3103
11	8468807	TA	T	0.64		9	135761421	GT	G	0.6207
11	30840068	ATT	A,AT	0.1429, 0.3571		10	3482243	CT	C	0.4118
11	37309353	AG	A	1		10	34266787	A	AC	1
11	46127470	AT	A	0.64		11	8468807	TA	T	0.65
11	47577170	TA	T	0.6667		11	39148466	G	GA	0.5238
11	55172187	GT	G	0.5		11	74178299	TA	T	0.3793
11	58006112	G	GT	0.5789		12	1152726	G	GC	0.4545
11	62684271	CT	C	0.3571		12	9478173	GA	G	0.3846
12	8097668	CT	C	0.5833		12	47488421	GA	G	0.6563
12	31758053	TA	T	0.5714		12	55645414	A	AT	0.3714
12	55645414	A	AT	0.4286		12	60731615	AG	A	0.5556
13	36668909	AT	A	0.8571		13	9172339	T	TA	0.129
13	41893742	C	CA	-		13	19952105	GA	G	0.2581
13	43059710	G	GA	0.6364		13	42701891	AT	A	0.75
13	56869581	TTG	T	0.4444		13	43083208	GT	G,GTT	0.381, 0.1904
13	85728392	T	TA	0.84		13	46396008	G	GC	0.5
13	100525620	CT	C	0.8182		13	49492277	T	TAA	1
13	107450691	AT	A	0.5385		13	57100320	GT	G	0.64
13	149912499	TA	T	0.4615		13	86866902	CT	C	0.3429
13	162467245	AT	A	0.4643		13	100275515	CT	C	0.2903
13	169612692	AC	A	0.3043		13	105768524	G	GA	1
13	170678839	G	GA	0.4286		13	111982645	GA	G,GAA	0.3929, 0.1071
13	179595826	GC	G	0.7		13	169612692	AC	A	0.4737
13	193037599	GA	G	0.5556		13	179595826	GC	G	0.6667
14	14355910	TA	T	0.5		14	31031754	T	TG	1
14	32261245	GTATTCTGATT	G	0.5		14	32261245	GTATTCTGATT	G	0.6316
14	60867971	AT	A	0.7273		14	95377803	G	GA	0.3793
14	86558946	C	CA	0.5455		15	6860679	AT	A	0.64
14	95377803	G	GA	-		15	14131757	GA	G
14	105600216	G	GT	0.875		15	18274629	G	GGA	0.1923
14	118391877	GA	G	0.75		15	18939120	TA	T	0.4146
14	119012332	G	GA	0.4444		15	18997005	AT	A	0.5556
15	14131757	GA	G	-		15	22949918	GT	G	0.5714
15	18997005	AT	A	0.4375		15	34277364	G	GA	0.6786
15	75101480	AT	A	0.5909		15	83656140	GT	G	0.3043
15	99114409	TA	T	0.7857		15	91583667	C	CT	0.5676
15	123072881	A	AT	-		16	12980966	CA	C	0.5
15	126824857	AG	A	0.3333		16	15812902	GA	G	0.2333
15	132392618	AT	A	0.6923		16	19129715	GT	G	0.3333
16	12980966	CA	C	0.7143		16	21008936	GAA	G,GA	0.55, 0.15
16	13166063	CT	C	0.4706		16	31253499	GGT	G	0.8571
16	20680322	AT	A	1		16	37325794	AG	A	0.5862
16	40777122	CA	C	0.5714		16	37935128	T	TA	-
16	59247143	TA	T,TAA	0.4615, 0.0769		16	40777122	CA	C	0.4706
16	67614342	GA	G	0.6429		16	59247143	TA	T	0.75
17	3144774	AT	A	0.8182		16	69616879	TG	T	0.5
17	54688468	G	GGTTT	1		16	72133674	CT	C	0.6452
17	56748532	GT	G	0.875		16	77248808	AT	A	0.6471
18	25998360	G	GT,GTT	0.7143, 0.1429		17	13031382	T	TG	0.4828
18	37129486	GT	G	0.6		17	24287946	AC	A	0.4545
18	50783155	C	CCG	0.125		17	24492341	GA	G	0.3235
X	15757018	AT	A	0.375		17	29556375	AT	A	0.56
X	64219750	TA	T	0.5		17	34938404	CT	C,CTT	0.4815, 0.1481
X	68547869	GA	G	0.2857		17	51032336	C	CGT	0.5
X	72057246	TAA	T	0.1429		18	370545	C	CT	0.5333
X	81865375	AT	A	0.619		18	21607143	CA	C	0.5161
X	86933386	TA	T	0.5		X	9703709	T	TA	0.2174
X	96163934	GA	G	0.1		X	25405075	AT	A	-
X	100534303	CA	C	0.5		X	65688260	AT	A	0.619
X	101162468	GA	G	0.6667		X	72057246	TAA	T	0.36
X	102192112	GA	G	0.5385		X	96835386	C	CT	0.5814
X	104083748	AT	A	0.5238		X	104083748	AT	A	0.5882
X	115829624	AT	A	0.3333		AEMK02000698.1	1737115	AT	A	0.0909
AEMK02000465.1	230083	GT	G	0.2273		AEMK02000598.1	22605	AT	A	0.0588
AEMK02000661.1	367616	C	CA	0.5		AEMK02000328.1	588000	GA	G	0.5
AEMK02000258.1	4459	C	CT	1		AEMK02000465.1	33134	A	ATC	-
AEMK02000289.1	205291	TA	T	0.6667		AEMK02000258.1	16799	AT	A	0.6111
AEMK02000630.1	261553	A	ATG	0.3529		AEMK02000383.1	13458	AT	A	0.3544
AEMK02000400.1	205873	AT	A	0.6667		AEMK02000460.1	34200	CT	C	1
AEMK02000658.1	36465	AG	A	0.0938
AEMK02000574.1	40639	TA	T	0.6364
AEMK02000163.1	28255	T	TTG	0.7031

## Sheet: BE-TW-snv
CHROM	POS	REF	ALT	Freq		CHROM	POS	REF	ALT	Freq
1	2375912	C	T	0.7143		1	2108449	C	T	0.4783
1	2600775	C	T	0.4118		1	2375912	C	T	0.75
1	3430752	A	G	0.2727		1	2600775	C	T	0.3929
1	5802789	C	T	0.6875		1	2771268	C	G	0.4828
1	10840938	A	C	0.3333		1	3290880	C	T	0.3333
1	12520346	T	G	0.6154		1	6596489	G	C	0.5217
1	13021624	G	A	0.3077		1	7547015	T	A	0.45
1	13389422	G	A	0.25		1	10840938	A	C	0.525
1	18739265	C	T	0.1875		1	11474454	G	A	0.4
1	22837362	C	A	0.7273		1	13021624	G	A	0.3
1	28025319	C	T	0.6154		1	13389422	G	A	0.4667
1	34368568	A	T	0.2857		1	15105867	T	G	0.4146
1	43407138	C	T	0.7368		1	17524550	G	C	0.52
1	49993903	C	T	0.5625		1	21657956	T	C	0.625
1	50123348	C	T	0.4118		1	22837362	C	A	0.4444
1	51228503	G	T	0.6842		1	23137548	T	G	0.5714
1	52058175	T	A	0.4615		1	28320631	T	G	0.5556
1	52516349	T	G	0.4286		1	31322703	G	A	0.4348
1	55217932	T	C	0.5833		1	33140656	G	A	0.4722
1	56624828	T	A	0.5882		1	34077977	C	T	0.5
1	61819117	C	T	0.1875		1	35109641	A	G	0.4783
1	68332592	A	G	0.4167		1	37983499	C	T	0.4783
1	68654533	G	T	0.6		1	38964713	T	G	0.5333
1	68724039	C	A	0.5		1	41678046	A	T	0.6
1	73026633	G	T	0.3077		1	42631551	T	G	0.3448
1	79900654	G	A	0.3571		1	44156098	C	A	0.45
1	79900854	C	T	0.4		1	46460876	G	A	0.5143
1	79900963	C	T	0.5556		1	47743747	G	A	0.6
1	79901117	G	A	0.2727		1	47941229	G	A	0.619
1	79901738	A	T	0.6471		1	48034758	C	G	0.3636
1	79901909	C	T	0.3333		1	50123348	C	T	0.5333
1	86567732	A	C	0.3889		1	52258357	G	A	0.5
1	90430781	G	C	0.3125		1	54559577	T	G	0.4063
1	100349994	G	C	0.375		1	54655097	T	G	0.5588
1	105512164	G	T	0.2857		1	57341445	C	T	0.2857
1	106128699	C	T	0.7		1	58523413	G	C	0.5
1	107586910	C	G	0.5		1	58719237	T	A	0.4167
1	113396172	C	T	0.45		1	59041034	T	G	0.5
1	114469596	G	A	0.8125		1	61819117	C	T	0.7037
1	125446489	T	G	0.6667		1	62699782	A	G	0.3333
1	128550525	C	A	0.3333		1	63751825	C	T	0.6471
1	132583063	G	C	0.6429		1	65417401	G	C	0.4286
1	135162595	G	T	0.7368		1	66750017	T	G	0.4348
1	138438862	C	T	0.5556		1	67837538	T	G	0.6111
1	145462195	C	A	0.6111		1	71880695	G	C	0.5
1	145967313	G	T	0.6667		1	72099425	T	A	0.4828
1	146761049	G	A	0.5909		1	73026633	G	T	0.7931
1	147031727	A	C	0.6111		1	74545199	G	C	0.4722
1	147176723	C	A	0.5263		1	75944441	T	G	0.5625
1	149119338	C	A	0.4783		1	78291969	T	C	0.3
1	156668207	C	T	0.4		1	79657442	T	G	0.2917
1	158431234	C	A	0.75		1	79900654	G	A	0.4687
1	159207462	C	T	0.3333		1	79900854	C	T	0.5
1	160067148	T	A	0.5909		1	79900963	C	T	0.5455
1	160093499	A	G	0.35		1	79901117	G	A	0.5455
1	160262405	C	T	0.5		1	79901738	A	T	0.3667
1	163126090	G	A	0.8571		1	79901909	C	T	0.4286
1	166317528	C	T	0.4762		1	80248326	G	A	0.5517
1	171674848	A	C	0.75		1	83920740	T	A	0.5128
1	172202583	C	T	0.5556		1	84177950	T	C	0.4167
1	173361002	G	A	0.7083		1	84704960	A	C	0.5172
1	176972573	G	T	0.3636		1	86502375	C	A	0.4483
1	184835622	C	T	0.5882		1	86882023	C	A	0.5926
1	190662395	C	A	0.6471		1	89081532	T	A	0.4231
1	191776123	A	C	0.25		1	89549385	G	T	0.5926
1	192755247	C	T	0.8		1	90430781	G	C	0.5882
1	198778827	A	T	0.6		1	91491810	C	T	0.4063
1	200745790	T	G	0.7333		1	93021134	G	T	0.1867
1	204998985	A	T	0.3158		1	94497283	T	A	0.3636
1	207228615	T	G	0.4286		1	95476938	T	G	0.3333
1	212465861	C	T	0.1		1	96838998	G	T	0.68
1	213235790	T	C	0.4667		1	97252800	T	G	0.4
1	213565430	A	C	0.4118		1	100349994	G	C	0.5
1	222518230	G	T	0.5		1	104297434	T	C	0.5
1	223332619	C	T	0.2857		1	104887840	G	A	0.5217
1	224724537	A	T	0.3333		1	106128699	C	T	0.3125
1	227069600	A	G	0.4167		1	110496904	T	A	0.5556
1	248957859	G	T	0.7083		1	113112420	G	C	0.7619
1	250296413	G	T	0.1333		1	113396172	C	T	0.5161
1	254487636	C	T	0.5882		1	114503887	C	G	0.4571
1	257314727	C	T	0.5556		1	118603993	C	T	0.3103
1	259762063	G	T	0.6667		1	120616430	A	G	0.5
1	259996774	G	T	0.3333		1	121010623	T	G	0.65
1	263463141	G	A	0.0476		1	125446489	T	G	0.5946
1	272501293	G	C	0.4706		1	128550525	C	A	0.4375
1	273660826	G	A	0.2143		1	130119348	G	T	0.4211
2	1490989	C	A	0.6		1	132716460	T	A	0.4643
2	8601710	C	T	0.5556		1	132717219	A	C	0.4583
2	10436412	C	A	0.5217		1	134853275	T	C	0.7692
2	20088477	G	A	0.4286		1	134979592	T	A	0.4333
2	26191890	T	C	0.0833		1	135162595	G	T	0.56
2	30452500	G	T	0.5556		1	136326531	C	A	0.1471
2	32057820	C	T	0.5		1	136505918	C	G	0.5926
2	41451541	C	G	0.5333		1	137171793	T	C	0.5135
2	44692308	T	C	0.8182		1	137650295	G	A	0.6061
2	47258722	G	C	0.3846		1	138438862	C	T	0.381
2	48086255	A	G	0.6		1	138626958	T	G	0.7273
2	49889706	C	T	0.3333		1	140485350	C	A	0.5238
2	50145875	C	T	0.55		1	141996244	C	A	0.475
2	52948360	A	C	0.3636		1	142476268	C	G	0.5185
2	53426940	C	G	0.4		1	144484880	A	T	0.5
2	55669462	G	A	0.5556		1	144889362	G	A	0.2571
2	56509638	T	C	0.6		1	145967313	G	T	0.5
2	65939007	G	A	0.4286		1	145989041	T	A	0.4706
2	75672075	G	A	0.4		1	146507081	T	G	0.4815
2	82412861	G	A	0.5714		1	146633675	A	G	0.5333
2	84974518	A	G	0.4286		1	146761049	G	A	0.3243
2	85190607	G	T	0.7619		1	146857970	C	A	0.4483
2	86841916	G	T	0.4286		1	147073188	G	A	0.3529
2	90048626	C	A	0.5263		1	147176723	C	A	0.4242
2	91872006	T	C	0.4762		1	149225538	C	A	0.5556
2	100191691	C	A	0.5		1	149699443	T	G	0.3158
2	101748851	G	T	0.5		1	150314979	T	A	0.4815
2	106890439	G	A	0.5217		1	151176920	T	C	0.56
2	115205717	C	T	0.4615		1	151731143	T	C	0.44
2	115809171	C	T	0.625		1	153729632	C	T	0.425
2	120356953	G	A	0.5		1	154482965	G	A	0.7083
2	122414767	C	T	0.3889		1	155191180	G	A	0.4872
2	133239571	C	T	0.4286		1	156062623	C	T	0.4063
2	134779019	A	G	0.8		1	156668207	C	T	0.52
2	134918324	C	A	0.7333		1	156999803	G	A	0.6
2	138847516	C	A	0.2857		1	157805636	C	T	0.5
2	139160888	A	C	0.5294		1	158639977	T	A	0.4074
2	139352069	G	T	0.4737		1	159207462	C	T	0.2857
2	140156924	A	G	0.5		1	160067148	T	A	0.4
2	141575015	C	A	0.5455		1	160262405	C	T	0.4167
2	141969562	C	A	0.5833		1	162960224	C	T	0.3871
2	144038238	G	A	0.3684		1	163126090	G	A	0.5143
2	145453822	G	T	0.6667		1	165823798	T	G	0.4848
2	147386522	T	G	0.3846		1	166279237	A	G	0.4
2	148853830	C	A	0.3		1	166317528	C	T	0.4
2	151627745	G	C	0.5652		1	168527957	G	A	0.5926
3	2177835	A	C	0.5		1	168998079	A	G	0.4815
3	2784919	C	T	0.4583		1	171795431	A	T	0.303
3	13111105	G	T	0.75		1	173361002	G	A	0.425
3	14656337	G	T	0.3571		1	176600477	T	G	0.64
3	20183612	C	T	0.8889		1	176972573	G	T	0.4545
3	20189264	G	T	0.5238		1	178610332	C	A	0.4167
3	25463034	C	T	0.48		1	182685566	T	G	0.3889
3	31701454	T	G	0.5		1	184361485	T	G	0.5122
3	35029578	A	G	1		1	184835622	C	T	0.6
3	38102414	T	C	0.2727		1	185862810	T	G	0.5714
3	48745126	C	T	0.5714		1	190662395	C	A	0.55
3	50659621	T	A	0.5		1	192115023	A	C	0.44
3	51024218	T	C	0.2143		1	192755247	C	T	0.5758
3	52269290	G	A	0.5238		1	197979646	A	G	0.68
3	54521550	G	A	1		1	200339958	A	C	0.45
3	58022837	C	T	0.5556		1	200598274	C	T	0.4286
3	58696074	G	T	0.7222		1	200745790	T	G	0.4
3	62542920	C	A	0.3478		1	205082694	T	C	0.7045
3	65016207	G	T	0.2667		1	205477060	G	A	0.36
3	68622758	G	T	0.5		1	208165140	T	G	0.5769
3	72481523	G	T	0.4545		1	209603572	C	G	0.3684
3	78910892	C	T	0.3158		1	211756410	A	C	0.6667
3	82979710	A	G	0.5		1	212465861	C	T	0.4
3	83174843	T	G	0.4375		1	216007745	C	T	0.4
3	84978512	G	T	0.25		1	217762613	T	G	0.4194
3	86671776	G	C	0.5		1	220624935	T	G	0.4545
3	87362711	C	T	0.5		1	221734349	T	G	0.3889
3	87644596	G	T	0.75		1	222796607	C	T	0.4643
3	88296192	A	C	0.375		1	223332619	C	T	0.6
3	91602657	A	C	0.6111		1	223795639	G	T	0.2917
3	95943637	T	C	0.1538		1	224331422	T	G	0.3939
3	100211787	G	T	0.5455		1	225525397	A	G	0.3871
3	100284521	A	G	0.4375		1	226348096	T	G	0.5
3	103350137	T	G	0.625		1	226691332	C	T	0.5
3	103560539	C	T	0.7222		1	227036658	C	T	0.4706
3	103653527	A	G	0.7895		1	229556408	T	C	0.625
3	104410290	C	T	0.381		1	231544021	C	T	0.4667
3	109608341	A	C	0.2381		1	232817527	C	A	0.6591
3	110877377	C	A	0.48		1	242630633	C	A	0.6071
3	117188217	G	C	0.5926		1	243579144	T	A	0.3871
3	117922548	C	G	0.4412		1	245341547	T	G	0.4167
3	120250374	C	G	0.3636		1	245962853	C	T	0.1024
3	120567587	C	A	0.3636		1	246854392	G	T	0.3684
3	122711060	G	A	0.4167		1	247042803	G	A	0.4375
3	127520302	G	A	0.5		1	250296413	G	T	0.5
3	130674841	G	C	0.5		1	252523325	T	G	0.4688
4	2053704	G	A	0.5789		1	253466416	T	G	0.6818
4	9445670	C	T	0.5		1	254487636	C	T	0.1667
4	10909745	G	T	0.4375		1	257140544	C	T	0.5862
4	11859584	G	A	0.3462		1	259469854	C	T	0.5
4	16876220	C	T	0.2222		1	259696171	A	C	0.3721
4	17852451	T	G	0.6111		1	259811126	T	C	0.6667
4	21368331	T	A	0.55		1	260106284	A	G	0.7857
4	23405893	G	A	0.7333		1	260106296	T	G	0.6818
4	23664314	A	C	0.4667		1	263463141	G	A	0.0142
4	24596398	T	G	0.4444		1	268118293	T	G	0.5652
4	26409052	T	G	0.4		1	272937263	T	C	0.8
4	26487187	G	A	0.4		1	273660826	G	A	0.2727
4	27268156	T	G	0.625		2	1490989	C	A	0.5217
4	28662024	T	C	0.6471		2	1716186	T	A	0.6471
4	32926325	G	T	0.0769		2	1992846	C	T	0.5102
4	33960190	G	A	0.6522		2	5564550	T	G	0.4074
4	35423514	G	T	0.2353		2	8601710	C	T	0.4583
4	46375413	C	A	0.75		2	8692624	A	G	0.5556
4	47730982	C	A	0.7727		2	11722318	G	A	0.3611
4	54133370	T	G	0.4375		2	12222009	A	C	0.381
4	55071516	C	A	0.4483		2	12900797	G	A	0.5588
4	60809078	T	G	0.5455		2	17320240	T	G	0.625
4	62118873	G	T	0.6471		2	19308322	C	T	0.4444
4	65371857	C	A	0.5238		2	20959002	G	A	0.449
4	69663958	G	A	0.5455		2	21470797	G	A	0.4324
4	69676961	A	C	0.4706		2	27914530	C	T	0.6364
4	70474492	A	C	0.3333		2	28100624	C	T	0.5278
4	79413705	C	A	0.6667		2	30452500	G	T	0.6087
4	90616731	G	T	0.3333		2	31903486	C	T	0.3929
4	91202178	G	T	0.7647		2	32057820	C	T	0.6047
4	94505240	C	T	0.5833		2	33401947	T	A	0.3333
4	104719727	G	A	0.3333		2	33404800	A	C	0.6786
4	108525120	C	T	0.7333		2	34603694	G	A	0.4828
4	109690368	G	A	0.5625		2	37954054	A	C	0.3043
4	113669370	C	A	0.7692		2	38422604	A	T	0.5909
4	113672256	G	A	0.2857		2	41451541	C	G	0.4333
4	118377802	G	A	0.375		2	41564966	C	A	0.5385
4	118715146	C	T	0.5484		2	44519697	G	A	0.3636
4	120276635	A	G	0.5263		2	46227946	T	C	0.7222
4	128795406	G	T	0.5294		2	50145875	C	T	0.4167
5	1223764	T	A	0.5		2	52948360	A	C	0.5294
5	1929228	G	T	0.4444		2	54114620	T	A	0.2963
5	2174515	A	C	0.3158		2	55514110	G	C	0.5806
5	12782129	A	T	0.5		2	55669462	G	A	0.3077
5	12922061	A	G	0.2857		2	63599718	A	C	0.1772
5	15843828	C	T	0.6		2	64915040	T	C	0.5758
5	16617280	G	T	0.5556		2	66044107	T	C	0.4634
5	19498826	C	A	0.3		2	66920500	C	A	0.4
5	20706380	C	T	0.0309		2	70787915	G	A	0.2667
5	24573745	G	A	0.5		2	73513816	C	G	0.4667
5	26015439	A	G	0.5833		2	75307953	C	T	0.4333
5	46033270	G	T	1		2	75672075	G	A	0.2745
5	48593432	G	T	0.5556		2	82412861	G	A	0.4074
5	52163604	G	A	0.5882		2	88043480	C	G	0.2759
5	56431412	C	T	0.3571		2	88509821	A	C	0.6522
5	61424427	T	G	0.25		2	90048626	C	A	0.4524
5	71993302	G	A	0.4706		2	90847907	C	A	0.3182
5	72153080	T	G	0.125		2	92545608	C	G	0.6111
5	78287964	G	A	0.5556		2	93118935	C	T	0.6071
5	78470449	G	T	0.381		2	93584513	T	C	0.3529
5	81972805	G	A	0.8571		2	98699823	T	G	0.4138
5	92481066	C	T	0.0833		2	99836723	T	C	0.7436
5	92602367	C	G	0.5714		2	101016038	C	A	0.5
5	94159861	C	T	0.4167		2	102252621	A	G	0.5
5	98940064	A	G	0.25		2	104865584	G	A	0.5
5	99144189	A	C	0.4444		2	106890439	G	A	0.4324
5	101726127	A	C	0.6429		2	108920946	A	C	0.3939
5	103506911	G	T	0.5882		2	109977048	T	G	0.4667
6	1255424	C	T	0.4118		2	110460589	G	A	0.5385
6	1765913	C	T	0.3636		2	114216117	A	G	0.5789
6	4862791	C	A	0.5714		2	114221968	G	T	0.3333
6	6503784	G	A	0.5		2	114797538	C	T	0.5714
6	11702308	A	C	0.2353		2	115205717	C	T	0.3548
6	11828815	G	T	0.3158		2	124670663	T	C	0.5
6	13356797	G	T	0.3571		2	127638805	T	C	0.5667
6	22875808	C	T	0.5882		2	129059128	T	C	0.4
6	23090558	A	G	0.7		2	129964905	G	A	0.72
6	23305044	G	T	0.75		2	131022101	C	T	0.5769
6	23712899	A	C	0.5217		2	133239571	C	T	0.2857
6	30600222	A	G	0.5833		2	134779019	A	G	0.4706
6	31000508	C	G	0.7857		2	136070998	A	C	0.3333
6	35668995	G	C	0.25		2	138221171	G	A	0.4783
6	41225227	G	A	0.5714		2	138776380	C	T	0.4839
6	41271588	G	C	0.5		2	139290288	A	G	0.4483
6	54825540	G	C	0.4		2	140156894	A	C	0.5833
6	56584219	A	G	0.4615		2	140156924	A	G	0.8
6	59840769	C	T	0.4762		2	141575015	C	A	0.5
6	61443516	C	A	0.3333		2	141969562	C	A	0.6364
6	64409578	C	T	0.8		2	144038238	G	A	0.4138
6	64775592	C	A	0.4375		2	144558237	C	G	0.4103
6	65393601	T	C	0.5		2	145453822	G	T	0.4103
6	66515651	A	G	0.6875		2	146360457	T	G	0.4324
6	68008478	C	G	0.5263		2	148853830	C	A	0.4583
6	75041758	G	A	0.5		2	149022962	T	G	0.4643
6	93017553	C	A	0.4		2	150202802	A	G	0.5862
6	102496346	T	C	0.4615		2	150306838	T	C	0.4444
6	104658230	A	T	0.6429		3	7184386	G	C	0.3871
6	104659204	C	T	0.2222		3	7952930	C	T	0.4063
6	104734135	A	G	0.4091		3	20183612	C	T	0.4138
6	106436223	C	G	0.6154		3	22733121	C	T	0.5789
6	107299405	A	G	0.4667		3	25463034	C	T	0.7273
6	114680651	G	T	0.6957		3	27941783	T	C	0.5405
6	115698497	C	T	0.5833		3	33023589	T	C	0.5
6	116373888	G	T	0.5294		3	34216405	C	T	0.4643
6	118787866	T	G	0.381		3	35155402	C	T	0.5385
6	120871236	C	G	0.5		3	37228539	C	A	0.5278
6	123090923	A	C	0.4118		3	39681402	A	G	0.5
6	123499851	G	T	0.4737		3	48745126	C	T	0.7917
6	123851489	C	A	0.375		3	50986672	G	T	0.2
6	125472277	C	A	0.2941		3	51236094	T	A	0.4848
6	137217986	C	G	0.5333		3	52269290	G	A	0.6667
6	138764804	G	A	0.6667		3	54521550	G	A	0.6552
6	139523093	C	A	0.7368		3	55177240	C	T	0.3404
6	139539236	C	T	0.5		3	58696074	G	T	0.5185
6	139790636	C	A	0.5357		3	62542920	C	A	0.5333
6	149122648	G	T	0.28		3	63845401	G	A	0.375
6	159942813	G	A	0.5455		3	65256686	T	C	0.4074
6	163386067	G	C	0.4333		3	65657690	T	G	0.5909
7	2106149	C	T	0.4667		3	66451189	C	T	0.3871
7	2366016	G	A	0.4667		3	72481523	G	T	0.3846
7	5968671	A	G	0.4		3	74449910	T	G	0.5
7	6924007	C	T	0.1667		3	78910892	C	T	0.5652
7	18183198	G	T	0.5714		3	81372203	A	T	0.7
7	18992259	C	A	0.5		3	81681088	G	C	0.6333
7	21081709	G	A	0.0619		3	81913324	T	A	0.4828
7	24331606	G	T	0.3571		3	82128980	G	A	0.1481
7	25502839	A	T	0.3182		3	83624617	A	G	0.7
7	27840087	G	A	0.6875		3	86404007	T	G	0.6129
7	28141364	C	A	0.2727		3	86671776	G	C	0.5
7	32444377	C	A	0.9091		3	87362711	C	T	0.4074
7	42109319	G	T	0.7		3	87465871	C	T	0.5357
7	42501038	G	T	0.5263		3	88529450	T	C	0.3871
7	49190693	G	A	0.1667		3	90337199	G	A	0.6
7	54160698	G	A	0.5625		3	91356484	G	T	0.4848
7	74833211	G	A	0.6154		3	91503562	C	T	0.7727
7	87428931	C	T	0.4444		3	92081437	C	T	0.4412
7	101171866	T	G	0.5556		3	95943637	T	C	0.5
7	101171868	C	G	0.3333		3	96916622	G	A	0.4848
7	103070903	G	C	0.3333		3	100211787	G	T	0.45
7	107315321	C	A	0.6111		3	103560539	C	T	0.3548
7	108257964	T	A	0.3333		3	103653527	A	G	0.5417
7	110212412	C	A	0.4		3	104410290	C	T	0.4615
7	115973576	C	A	0.2121		3	106889073	A	C	0.4688
7	118536595	C	G	0.4		3	109476226	T	C	0.3889
7	119175161	G	A	0.5		3	109608341	A	C	0.4815
7	119675609	T	A	0.8889		3	114966747	C	T	0.3333
7	120467444	C	A	0.6		3	116630162	A	C	0.4348
8	509387	T	A	0.5		3	117922548	C	G	0.2692
8	1127049	C	A	0.4		3	120250374	C	G	0.6522
8	2142037	G	T	0.8696		3	121558909	A	T	0.5652
8	4287495	C	T	0.5		3	122991335	G	A	0.4783
8	7255588	G	A	0.5833		3	123564968	C	T	0.5517
8	7530893	T	A	0.5294		3	123572772	C	A	0.5
8	9970176	A	C	0.5714		3	126109332	G	T	0.5946
8	19014915	G	T	0.5		3	127520302	G	A	0.6389
8	21173812	C	G	0.6316		3	127678539	G	A	0.3438
8	23624835	A	G	0.5		3	127760464	T	G	0.5769
8	26787739	A	C	0.4167		3	131109278	A	T	0.5789
8	27151576	G	T	0.6		4	2053704	G	A	0.5526
8	27870557	A	G	0.3636		4	8178739	T	A	0.5185
8	28212195	A	G	0.2		4	9052677	G	A	0.475
8	28541319	G	T	0.8276		4	10847211	T	G	0.5385
8	32602273	C	G	0.6154		4	12146987	T	C	0.5714
8	34346558	G	A	0.3462		4	19138820	C	T	0.4348
8	35398722	C	T	0.5455		4	21368331	T	A	0.4333
8	35695265	T	C	0.4444		4	23405893	G	A	0.52
8	37784836	C	A	0.625		4	25718569	T	C	0.375
8	37878899	G	A	0.65		4	25877586	C	T	0.6667
8	41524428	G	A	0.5455		4	26487187	G	A	0.5882
8	42308467	G	A	0.6842		4	28662024	T	C	0.7045
8	48323024	C	A	0.125		4	30457608	C	T	0.4762
8	51344118	G	A	0.5217		4	32249485	T	G	0.619
8	51652784	A	C	0.4737		4	32926325	G	T	0.3929
8	51947518	T	G	0.5833		4	33400426	G	A	1
8	52128769	A	C	0.2857		4	37657357	G	A	0.4706
8	53152175	C	G	0.5714		4	44169388	A	G	0.6842
8	55143824	C	A	0.381		4	46375413	C	A	0.5417
8	58572851	C	A	0.4545		4	47075341	G	C	0.3226
8	62735035	G	A	0.5		4	47730982	C	A	0.4643
8	62908266	A	T	0.5833		4	51014797	T	G	0.5238
8	63136697	G	A	0.5714		4	53953467	T	C	0.9997
8	65053072	G	T	0.619		4	54140178	C	G	0.3462
8	66689795	C	T	0.5625		4	55318227	G	A	0.3846
8	72020649	A	C	0.6		4	57932367	C	G	0.5833
8	73104974	G	C	0.3158		4	60809078	T	G	0.5667
8	80064664	A	G	0.5357		4	62112114	A	C	0.3704
8	80416852	C	G	0.2353		4	64059854	C	G	0.6061
8	91420445	C	A	0.6667		4	66722854	A	G	0.5897
8	91423493	A	C	0.3889		4	69663958	G	A	0.4138
8	100455096	G	A	0.5333		4	69712613	C	T	0.4
8	104979937	C	T	0.75		4	70330649	C	A	0.6875
8	110824518	C	G	0.3684		4	70621857	C	A	0.5455
8	110880448	C	A	0.65		4	75120902	G	A	0.4815
8	116260786	T	C	0.2174		4	75176085	G	A	0.4643
8	126304555	T	C	0.3125		4	75456318	G	A	0.5769
8	126623775	G	C	0.375		4	76949606	T	C	0.3
8	132881790	T	C	0.4286		4	77870673	T	G	0.375
8	136414622	C	T	0.6111		4	78368790	T	G	0.7143
8	136566818	G	T	0.3333		4	78829758	C	A	0.3529
8	137134012	A	C	0.5455		4	79413705	C	A	0.3333
9	1153807	A	G	0.4667		4	81426259	A	C	0.4545
9	7850756	T	G	0.5833		4	85752789	G	A	0.5
9	16321562	A	G	0.5714		4	91559070	A	G	0.5946
9	18556682	G	A	0.5		4	94505240	C	T	0.4737
9	22668456	C	A	0.1579		4	99272039	T	G	0.5172
9	24339291	C	A	0.2		4	102431241	T	G	0.3824
9	25630690	C	A	0.7273		4	103958728	T	G	0.2273
9	26425211	A	G	0.3571		4	104719727	G	A	0.4324
9	30484689	G	C	1		4	104721135	A	G	0.6667
9	31374147	T	G	0.6522		4	108525120	C	T	0.5926
9	32042406	A	G	0.6471		4	109690368	G	A	0.2692
9	34602175	A	C	0.3333		4	109839619	G	A	0.5714
9	41669012	A	G	0.4286		4	111778444	T	G	0.5556
9	46827017	A	C	0.6		4	111788778	T	C	0.5556
9	53651996	T	C	0.75		4	113672256	G	A	0.4762
9	54052169	G	C	0.5714		4	115581549	A	C	0.4348
9	58061447	G	T	0.3529		4	118715146	C	T	0.4839
9	58810814	G	A	0.4615		4	121138888	G	C	0.4722
9	61955245	A	C	0.5455		4	122280285	T	C	0.44
9	69603542	A	G	0.3636		4	126230464	C	T	0.5333
9	72909356	A	C	0.4667		4	128795406	G	T	0.5455
9	76027571	A	C	0.7		5	1929228	G	T	0.4194
9	78147762	A	C	0.3333		5	2174515	A	C	0.3793
9	79492971	A	C	0.3333		5	11788129	C	T	0.2222
9	79526222	T	C	0.5556		5	12957652	C	T	0.5833
9	82946611	T	A	0.6		5	13170905	G	C	0.6129
9	85624663	G	C	0.3636		5	15843828	C	T	0.4783
9	91012038	A	C	0.4		5	16146111	A	C	0.5313
9	95557126	C	T	0.4444		5	16617280	G	T	0.3333
9	108948182	A	T	0.5714		5	17353869	A	G	0.4848
9	111581865	G	A	0.5		5	19461046	A	G	0.3846
9	115103916	C	T	0.5385		5	19498826	C	A	0.3077
9	116928560	G	T	0.3846		5	23219363	A	G	0.5625
9	116974086	T	C	0.5		5	24573745	G	A	0.5161
9	122535094	C	T	0.5714		5	26015439	A	G	0.5455
9	123402651	G	C	0.45		5	32762548	C	T	0.5
9	128687568	G	A	0.3333		5	34237940	C	T	0.5641
9	136433834	C	T	0.5652		5	35458866	A	C	0.5
9	138263054	G	T	0.3636		5	37756760	A	G	0.0476
10	3875759	C	T	0.25		5	37756775	T	C	1
10	4022288	C	A	0.2778		5	40360964	G	A	0.2167
10	6657726	T	A	0.6316		5	40512331	G	A	0.4
10	8693450	T	G	0.55		5	40876764	T	G	0.3333
10	8824660	G	T	0.1429		5	42220655	C	A	0.5769
10	11501471	G	T	0.5714		5	48593432	G	T	0.5217
10	11894370	G	C	0.4444		5	49031787	C	T	0.375
10	12282544	C	T	0.375		5	50495638	T	G	0.5357
10	16616837	T	A	0.5714		5	52078338	G	T	0.3684
10	19083233	C	T	0.6429		5	52748948	G	A	0.4138
10	28176635	G	A	0.5294		5	54508357	T	C	1
10	31879884	A	G	1		5	54508359	A	T	0.25
10	31918519	T	C	0.3333		5	56431412	C	T	0.2593
10	36883895	T	G	0.375		5	57505901	T	G	0.5
10	37168031	G	C	0.5714		5	57778436	G	A	0.4615
10	38230271	A	C	0.375		5	60509613	A	C	0.4286
10	40115345	T	G	0.6316		5	64431689	A	C	0.4333
10	40186056	T	G	0.5333		5	68306039	T	G	0.3684
10	41039727	C	T	0.3125		5	69759764	C	G	0.6
10	45939821	G	A	0.5294		5	72130833	T	C	0.5667
10	51099657	T	A	0.375		5	72839160	G	A	0.4
10	60717621	T	A	0.4444		5	73575050	T	G	0.3889
10	60893133	G	T	0.6923		5	74424168	G	A	0.375
10	60908070	G	A	0.619		5	75550078	G	C	0.3415
11	936302	G	T	0.7647		5	76752431	C	T	0.55
11	1982847	G	C	0.5385		5	78470449	G	T	0.6364
11	6191064	G	A	0.4167		5	80202731	G	C	0.5909
11	13359688	G	A	0.625		5	81972805	G	A	0.375
11	21298403	C	T	1		5	82637093	C	A	0.3636
11	21567313	G	A	0.5294		5	86084584	A	C	0.5161
11	22489179	G	T	0.6667		5	87897678	C	T	0.5
11	22869618	G	A	0.3913		5	88563818	A	C	0.4412
11	28057631	T	G	0.5385		5	89677647	G	A	0.4444
11	28717238	T	A	0.4615		5	90194842	A	G	0.375
11	33786078	G	A	0.3913		5	91340733	A	C	0.4762
11	39524191	C	G	0.55		5	91552391	A	C	0.3333
11	39893604	T	G	0.4706		5	92481066	C	T	0.5806
11	41161612	A	C	0.5556		5	92602367	C	G	0.4828
11	43477449	G	T	0.6818		5	94159861	C	T	0.65
11	45715633	T	G	0.3333		5	96098879	G	A	0.5641
11	50475298	G	T	0.5		5	97504680	A	G	0.65
11	56815656	A	G	0.5		5	99812596	A	G	0.4359
11	56849206	T	G	0.3684		5	100104200	A	G	0.4571
11	57686728	A	G	0.625		5	101726127	A	C	0.619
11	58716245	T	A	0.52		5	102899217	T	G	0.56
11	59225639	A	T	0.6429		5	103121709	G	A	0.5532
11	59235258	T	C	0.375		6	2442182	G	T	0.5625
11	59833722	C	G	0.5		6	2561610	C	T	0.3333
11	61051389	G	C	0.3889		6	4206759	G	T	0.3333
11	64936966	G	A	0.2593		6	4623548	T	G	0.4815
11	70133194	T	A	0.5263		6	4862791	C	A	0.5
11	75859945	A	G	0.6429		6	6340435	T	G	0.3529
12	2699513	G	T	0.75		6	6503784	G	A	0.697
12	9860700	C	A	0.5385		6	8274057	C	T	0.5862
12	10346453	C	G	0.6		6	10461088	T	G	0.5111
12	12513616	C	G	0.5		6	11423027	C	T	0.5484
12	18439674	G	A	0.4375		6	11644068	C	A	0.5185
12	18879921	G	A	0.2308		6	11828815	G	T	0.8387
12	19373178	A	G	0.3333		6	12397292	C	A	0.3333
12	19984518	G	A	0.6316		6	22619384	C	A	0.55
12	23640679	G	T	0.24		6	22875808	C	T	0.4091
12	29630496	T	G	0.2857		6	23989399	C	A	0.5
12	30620742	G	T	0.4375		6	24466046	T	C	0.4828
12	38796462	G	A	0.75		6	25099350	G	A	0.375
12	45822617	C	T	0.6		6	29064661	C	G	0.5143
12	46686023	C	A	0.6923		6	34951296	C	T	0.4167
12	57246870	T	C	0.3636		6	36548621	G	T	0.3077
12	57606734	C	T	0.3636		6	38976634	G	T	0.4848
13	191382	G	C	0.7692		6	41564354	G	A	0.4615
13	1024076	T	C	0.1875		6	45270279	G	T	0.6364
13	5212307	T	G	0.4667		6	47282656	C	T	0.5882
13	10278263	A	G	0.6154		6	47805995	C	G	0.4722
13	13056653	A	C	0.5882		6	53869442	G	T	0.5333
13	15405512	A	C	0.6471		6	54825540	G	C	0.5357
13	20542396	G	A	0.5		6	55939013	C	G	0.7143
13	20874816	A	C	0.4545		6	56922935	G	T	0.625
13	21090153	C	A	0.52		6	57828077	G	A	0.1964
13	25986448	G	T	0.125		6	59840769	C	T	0.5476
13	41593661	G	T	0.6364		6	64409578	C	T	0.6333
13	46015956	G	T	0.1429		6	65582938	A	C	0.4839
13	47037790	C	T	0.5		6	66402501	A	G	0.3462
13	53380335	T	G	0.8421		6	71029280	C	T	0.625
13	57245956	C	A	0.0047		6	74176498	T	G	0.5217
13	57955436	G	A	0.2667		6	76663565	G	A	0.4118
13	58225827	A	T	0.5714		6	79590715	A	C	0.4706
13	59716228	C	G	0.44		6	81804194	C	T	0.5484
13	59844183	C	G	0.45		6	82510495	C	T	0.4074
13	59923559	G	A	0.5789		6	85878267	C	A	0.4857
13	60689094	G	A	0.5294		6	89249076	G	A	0.5714
13	66612536	C	T	0.5455		6	90492057	G	A	0.3043
13	69883348	A	G	0.6923		6	100475926	G	A	0.4194
13	72049684	C	G	0.4444		6	101486526	T	G	0.3636
13	74095440	G	A	0.8462		6	104659204	C	T	0.5806
13	74173975	G	A	0.3684		6	104734135	A	G	0.619
13	74438348	G	A	0.5		6	109970365	T	A	0.6786
13	81385762	T	G	0.5		6	110473677	T	C	0.3429
13	82297293	C	A	0.6923		6	111330862	T	A	0.4839
13	82781552	G	A	0.6		6	114680651	G	T	0.6207
13	87693356	G	T	0.5		6	115698497	C	T	0.7037
13	89215282	G	C	0.4545		6	116373888	G	T	0.4615
13	91471335	G	A	0.5714		6	116416794	C	T	0.6786
13	93046416	G	A	0.5926		6	119924494	A	C	0.5
13	97079442	C	A	0.3333		6	121604382	C	A	0.4483
13	98778224	A	G	0.75		6	129957095	T	C	0.2258
13	101878911	A	G	0.6		6	137217986	C	G	0.5
13	104685451	A	G	0.3333		6	137323811	C	T	0.4444
13	104685477	A	G	0.5		6	138256212	T	G	0.6296
13	104901909	C	T	0.4615		6	139539236	C	T	0.4324
13	105983441	G	T	0.5294		6	141595163	G	A	0.5357
13	115682281	C	T	0.6471		6	149122721	A	C	0.3529
13	120989742	G	A	0.4545		6	153355191	C	T	0.5333
13	127357375	G	T	0.5714		6	159942813	G	A	0.7
13	129193592	G	A	0.6471		6	166742635	G	C	0.3333
13	134180356	T	C	0.6		6	168012187	C	A	0.4643
13	140259416	T	C	0.4		7	582558	C	A	0.5
13	142671776	T	C	0.4706		7	2106149	C	T	0.72
13	145198167	G	T	0.6522		7	2366016	G	A	0.4167
13	151672628	C	T	0.4667		7	4483544	G	A	0.7
13	155314594	A	G	0.4118		7	6343557	A	G	0.4063
13	159936204	G	A	0.125		7	17213954	C	G	0.3947
13	163433584	G	T	1		7	18582845	T	G	0.5789
13	164303180	A	G	0.5833		7	21081709	G	A	0.0708
13	166858727	G	A	0.1818		7	26213002	C	T	0.6563
13	170973323	A	C	0.625		7	26348878	C	T	0.5357
13	171547683	G	T	0.6154		7	26390578	C	T	0.5128
13	173203761	A	T	0.3846		7	27840087	G	A	0.4091
13	174436073	A	C	0.3125		7	28141364	C	A	0.6471
13	175695954	G	A	0.2353		7	34412729	C	T	0.525
13	175804221	T	A	0.3333		7	35880465	G	T	0.5909
13	177901019	G	A	0.4		7	42109319	G	T	0.7333
13	178783118	G	A	0.4118		7	42501038	G	T	0.6944
13	183273248	G	C	0.75		7	44107174	G	T	0.3704
13	184032947	G	A	0.2857		7	44760231	G	T	0.3333
13	185974826	G	T	0.5714		7	45029188	T	C	0.2791
13	193334489	C	A	0.5		7	45158413	T	G	0.2903
13	195146344	T	C	0.4		7	53945983	C	T	0.4615
13	197872678	A	T	0.4375		7	58399098	C	T	0.3704
13	197958374	G	T	0.4286		7	59381731	T	C	0.5128
13	201970099	A	G	0.4286		7	66107535	T	G	0.4412
13	203630412	G	C	0.36		7	66676012	G	A	0.4348
13	204158718	G	A	0.6667		7	69149859	G	T	0.4615
13	207247612	G	T	0.3333		7	69167309	T	C	0.4828
14	4783913	A	T	0.7143		7	69191320	G	A	0.5313
14	13587020	T	G	0.6		7	73597883	A	C	0.3529
14	15399737	G	A	0.7333		7	74833211	G	A	0.5588
14	25639519	C	T	0.6		7	78282349	C	A	0.3704
14	26599088	G	T	0.625		7	82467249	C	T	0.4242
14	27149438	G	A	0.7273		7	93893921	C	T	0.5484
14	27385660	C	T	0.55		7	100941680	C	A	0.4828
14	33675818	C	A	0.3333		7	101701717	C	T	0.4286
14	34676007	C	T	0.5		7	105096833	C	G	0.5862
14	38816948	C	A	0.4286		7	108257964	T	A	0.5455
14	39033812	C	T	0.6667		7	108471590	G	C	0.6
14	45750966	T	G	0.5714		7	109102355	T	G	0.64
14	52458719	C	T	0.2222		7	110212412	C	A	0.3913
14	57123360	C	A	0.4444		7	118191915	C	G	0.4667
14	58153814	C	A	0.2222		7	118345066	A	T	0.6
14	61780473	C	T	0.5		7	118755170	C	T	0.4
14	69601105	T	A	0.2143		7	118789981	T	G	0.5
14	70059888	C	G	0.5455		8	509387	T	A	0.2692
14	84199166	T	C	0.3043		8	1127049	C	A	0.3939
14	84392585	G	A	0.5833		8	2369162	C	T	0.4375
14	84470393	G	C	0.4737		8	7255588	G	A	0.6667
14	89662233	C	A	0.6154		8	8397136	G	A	0.3448
14	90112466	G	A	0.2667		8	12533679	G	C	0.4706
14	92647764	G	T	0.4286		8	14201682	C	A	0.5
14	94608336	A	C	0.4545		8	16351486	G	A	0.5714
14	106132303	C	G	0.1515		8	19014915	G	T	0.619
14	107030596	G	T	0.6667		8	21059796	T	G	0.2963
14	113275639	A	C	0.3		8	22961648	T	G	0.36
14	115811805	A	T	0.875		8	23834893	G	A	0.5
14	116328105	C	A	0.4706		8	26022197	G	T	0.5
14	116810937	C	T	0.5		8	26625470	A	C	0.4545
14	121736419	C	T	0.6111		8	27813385	C	A	0.4545
14	125760530	T	C	0.75		8	27870557	A	G	0.3462
14	125846083	G	A	0.3478		8	28541319	G	T	0.44
14	126092743	C	T	0.7222		8	32602273	C	G	0.4063
14	126412595	G	T	0.25		8	32987364	A	G	0.375
14	135371940	C	T	0.2632		8	33888508	T	G	0.5938
14	137035041	C	A	0.2778		8	34346558	G	A	0.3333
14	138076832	C	A	0.75		8	35398722	C	T	0.4444
14	138390474	A	G	0.3846		8	35856366	A	T	0.4286
14	139161585	C	G	0.5882		8	37784836	C	A	0.2609
14	141707579	C	T	0.3684		8	37878899	G	A	0.4444
15	204844	C	A	0.3548		8	39110131	C	T	0.4167
15	615039	C	A	0.5455		8	40005237	G	A	0.5238
15	8755541	A	T	0.6471		8	41524428	G	A	0.5
15	9262594	G	A	0.4286		8	42397037	A	G	0.0533
15	17246350	C	T	0.6667		8	44173037	C	T	0.5789
15	19297167	C	G	0.4615		8	48323024	C	A	0.3871
15	19645080	G	C	0.5294		8	49529371	G	A	0.4545
15	20315001	T	G	0.375		8	50076405	A	G	0.5
15	24534851	T	C	0.4286		8	51182928	G	C	0.5
15	24569757	T	G	0.7273		8	53445535	A	C	0.5238
15	25711655	A	G	0.7273		8	53697245	T	G	0.44
15	27890853	A	G	0.5		8	55143824	C	A	0.5455
15	32529675	G	T	0.5333		8	56469293	G	A	0.6098
15	33288692	T	C	0.5		8	57449986	T	C	0.7857
15	37496315	C	G	0.3478		8	58454532	G	T	0.5641
15	38277017	A	C	0.2857		8	63352362	T	G	1
15	39788535	A	G	0.4286		8	64547718	G	C	0.6304
15	39809766	A	T	0.1667		8	64763146	G	A	0.3333
15	40456152	T	G	0.4286		8	64941698	A	C	0.4231
15	41779534	A	C	0.45		8	65500830	C	T	0.375
15	44078161	A	C	0.625		8	67112619	T	C	0.4348
15	50586306	G	A	0.6538		8	68819011	G	A	0.6765
15	51379753	T	G	0.6364		8	70517339	A	C	0.5769
15	51471129	A	T	0.1		8	72069523	A	C	0.5806
15	51633040	T	C	0.3077		8	73055431	G	T	0.6129
15	52215969	A	C	0.4211		8	74095810	T	G	0.2609
15	54019311	T	C	0.3636		8	77691998	G	T	0.3235
15	56559120	C	G	0.3571		8	80416852	C	G	0.5789
15	57110919	T	G	0.6563		8	83719688	T	G	0.4722
15	58058749	G	T	0.4286		8	83915898	G	A	0.4138
15	61236156	C	A	0.3077		8	85037331	G	C	0.4074
15	65842900	T	G	0.4545		8	86170911	A	G	0.4571
15	70107219	G	C	0.5556		8	86599836	A	C	0.5238
15	72722708	G	A	0.6		8	87874604	C	T	0.5217
15	73002373	A	T	0.7619		8	88161825	T	C	0.6
15	73775652	C	G	0.65		8	88506295	A	C	0.6111
15	76587850	G	T	0.5714		8	89114628	C	T	0.4
15	77993495	A	T	0.1429		8	89212079	G	A	0.4643
15	79627076	T	A	0.4167		8	89367703	G	A	0.5161
15	86299022	G	A	0.6667		8	94290765	A	G	0.4706
15	95601865	C	T	0.4286		8	95077766	T	G	0.4571
15	97307201	T	G	0.4615		8	95124824	G	T	0.5
15	97637500	C	T	0.5		8	100455096	G	A	0.4483
15	100716547	C	T	0.4706		8	102761389	A	T	0.4792
15	102752136	C	T	0.4348		8	105694692	G	A	0.4545
15	102963394	A	C	0.0909		8	105830699	G	A	0.5238
15	103190718	C	T	0.25		8	106465497	C	T	0.4091
15	107649225	G	C	0.2857		8	111148439	A	C	0.3429
15	112696585	T	G	0.2105		8	111157380	G	T	0.4839
15	131287663	C	G	0.6		8	112234850	G	A	0.56
15	132608796	C	A	0.4286		8	112986216	T	C	0.3793
15	135970699	G	C	0.5294		8	113214125	G	A	0.4643
15	138229029	G	A	1		8	120960749	T	C	0.4412
16	745604	A	G	0.5882		8	121675878	G	A	0.6296
16	3015700	G	A	0.625		8	124173988	T	G	0.3158
16	5258287	C	G	0.3478		8	125599760	T	G	0.4865
16	7681909	A	G	0.6875		8	126304555	T	C	0.3714
16	10674027	C	A	0.6316		8	126623775	G	C	0.5385
16	11615334	C	A	0.5714		8	126634188	T	G	0.4348
16	12181865	A	G	0.5		8	127579040	C	A	0.4167
16	13505906	T	A	0.6154		8	129770428	G	A	0.2222
16	14874381	A	G	0.3793		8	133196570	C	T	0.4333
16	15649073	C	A	0.5		8	133286240	G	A	0.641
16	16873959	A	G	0.5882		8	136414622	C	T	0.5758
16	18175100	A	C	0.625		8	136566818	G	T	0.6667
16	23041518	C	A	0.25		8	137411425	A	T	0.5152
16	24816435	T	C	0.625		8	137717884	T	C	0.7097
16	28414040	G	C	0.3846		9	2218690	C	A	0.3846
16	31137992	C	G	0.5		9	3260127	A	G	0.475
16	39293527	A	C	0.4706		9	4701245	C	T	0.9992
16	47287099	A	C	0.4118		9	6883060	C	A	0.5161
16	56374840	A	G	0.4211		9	9151694	T	C	0.5652
16	57124851	G	T	1		9	9702399	G	A	0.6
16	57339815	G	C	0.5		9	13795066	G	T	0.44
16	57662650	A	G	0.4231		9	14968178	C	A	0.6538
16	57926286	G	T	0.25		9	18556682	G	A	0.4651
16	59715996	C	G	0.6429		9	18994800	C	A	0.3235
16	61983666	G	A	0.4737		9	20669244	C	G	0.3913
16	62218982	C	A	0.3182		9	22668456	C	A	0.2941
16	63676501	C	T	0.3		9	24339291	C	A	0.4231
16	66741159	G	A	0.3684		9	24579053	T	C	0.7917
16	67908913	C	T	0.3636		9	24770226	G	A	0.4783
16	73742913	G	T	0.4706		9	25033905	G	A	0.4839
16	74110788	C	A	0.7		9	25630690	C	A	0.5161
16	74848138	A	C	0.4		9	28012329	G	T	0.5806
16	77026064	G	A	0.5		9	32552953	G	C	0.6
16	77223216	C	A	0.5333		9	34602175	A	C	0.4091
16	78166940	A	T	0.4286		9	37228366	C	T	0.4348
17	2417944	G	C	0.5385		9	39128668	A	G	0.5385
17	4462625	G	T	0.4615		9	39219872	A	C	0.6667
17	4822895	A	G	0.375		9	39592763	C	G	0.5714
17	6429601	A	G	0.44		9	43006805	C	T	0.5909
17	8601095	C	T	0.4231		9	43284952	C	T	0.6333
17	8706036	G	A	0.0286		9	43488395	G	C	0.375
17	9077372	A	G	0.4667		9	46796102	A	G	0.4615
17	14797637	G	A	0.4444		9	46827017	A	C	0.5217
17	23636601	C	A	0.2308		9	48171478	C	T	0.5
17	23981235	G	T	0.8824		9	49297500	C	A	0.4681
17	27615271	T	C	0.5		9	52883758	G	A	0.2353
17	29663409	A	T	0.3846		9	53369523	A	C	0.4643
17	31389826	A	C	0.7857		9	53651996	T	C	0.4474
17	42308005	C	A	0.5417		9	54699963	T	G	0.4545
17	45045966	G	T	0.6471		9	57862903	T	G	0.5
17	56096072	C	G	0.3889		9	58061447	G	T	0.5667
17	57371827	G	A	0.4211		9	58535355	A	T	0.3429
17	61107200	A	C	0.5556		9	59001218	C	A	0.5526
17	61625223	C	T	0.3571		9	59652709	A	C	0.2187
18	2566275	C	G	0.3684		9	61955245	A	C	0.3939
18	3525897	A	C	0.65		9	63511963	C	T	0.186
18	3700634	A	G	0.6		9	67679495	A	G	0.6897
18	21725805	A	T	0.5882		9	67794587	C	T	0.4286
18	21727384	A	G	0.8889		9	68858169	T	C	0.5897
18	22047884	C	G	0.4444		9	69603542	A	G	0.5588
18	26284924	C	G	0.3889		9	69671977	G	A	0.4722
18	26404689	A	C	0.5385		9	69785872	T	G	0.56
18	30429645	T	A	0.5455		9	70941004	T	G	0.5
18	30517785	A	G	0.5		9	71878882	A	C	0.56
18	30623687	C	T	0.5625		9	72802759	A	C	0.5
18	34181953	A	G	0.5714		9	75797659	G	A	0.6
18	34773304	G	C	0.6667		9	77310549	C	T	0.381
18	37780111	G	T	0.5882		9	79056926	T	C	0.4211
18	43540139	G	A	0.5882		9	79850093	T	G	0.5
18	45503157	C	G	0.5238		9	84136836	C	T	0.3659
X	5862193	C	T	1		9	85624663	G	C	0.4688
X	7651648	C	A	0.4545		9	85759813	T	G	0.6
X	9125185	G	T	0.7273		9	88253633	G	C	0.5
X	10142997	C	T	0.5455		9	95314826	C	T	0.6389
X	17280776	A	G	0.2857		9	99457637	C	T	0.4815
X	21875430	G	A	0.2353		9	101995785	A	C	0.5484
X	24782951	G	T	0.5		9	104411662	G	T	0.3103
X	24972849	A	T	0.619		9	108119213	C	T	0.3333
X	27654888	C	A	0.3077		9	108866654	G	A	0.3684
X	28615930	T	C	0.4		9	114367356	G	T	0.4688
X	30186915	A	G	0.375		9	115030199	A	T	0.1481
X	32604440	A	G	0.4		9	116928560	G	T	0.4074
X	38546869	G	T	0.5294		9	116974086	T	C	0.4286
X	47798506	G	A	0.5833		9	117629853	C	T	0.6207
X	51759438	A	C	0.6		9	118348570	C	T	0.6111
X	60002566	C	A	0.3846		9	118945248	A	C	0.3611
X	62948328	T	G	0.3478		9	122815104	T	C	0.6071
X	66093674	C	T	0.5333		9	123010319	C	T	0.6154
X	67272164	G	A	0.5926		9	127411872	A	G	0.5
X	73124986	A	G	0.75		9	128687568	G	A	0.52
X	76607833	T	C	0.25		9	128786757	T	C	0.64
X	78013850	C	A	0.3448		9	129298310	G	A	0.7778
X	81974343	C	A	0.2727		9	132097905	A	G	0.4118
X	82038460	A	T	0.5455		9	134388892	C	T	0.3784
X	85090657	C	T	0.5		9	135245527	T	G	0.625
X	91822558	C	A	0.4615		9	136057275	T	C	0.5429
X	93577990	C	T	0.8077		9	136433834	C	T	0.3
X	95273663	T	C	0.6364		9	138263054	G	T	0.5
X	104343857	G	C	0.4		9	138757390	A	G	0.6
X	104363156	C	A	0.4091		9	138869604	T	A	0.4688
X	107151472	G	T	0.1667		10	545463	G	A	0.5
X	118970971	G	T	1		10	4293730	T	G	0.5
X	118970981	A	T	0.4286		10	4309243	C	T	0.619
X	119299184	A	G	0.5		10	4770007	G	A	0.55
X	119840101	T	C	0.5556		10	6449195	C	A	0.4242
X	121415375	A	G	0.3889		10	7302111	T	A	0.4359
X	122785728	T	C	0.7333		10	8019059	A	G	0.3913
X	123085784	A	G	0.6364		10	9223759	A	C	0.5
X	124824020	T	C	0.5		10	11501471	G	T	0.4286
Y	5461174	G	T	0.6818		10	12008136	C	A	0.3333
AEMK02000698.1	1016072	A	C	0.0476		10	16172520	G	C	0.4375
AEMK02000677.1	989719	T	A	0.3913		10	19083233	C	T	0.4815
AEMK02000408.1	73891	C	T	0.55		10	19391829	A	G	0.6296
AEMK02000408.1	187970	C	T	0.3571		10	25916849	C	T	0.4706
AEMK02000408.1	495215	T	C	0.2		10	30437187	G	A	0.525
AEMK02000569.1	773476	C	G	0.5789		10	34976565	A	C	0.2692
AEMK02000393.1	754506	C	A	0.7273		10	34976611	A	G	0.8889
AEMK02000537.1	120453	A	G	0.1154		10	37190782	T	C	0.6522
AEMK02000537.1	244146	G	T	0.0769		10	38693768	G	A	0.6333
AEMK02000522.1	221344	G	T	0.2281		10	45939821	G	A	0.6087
AEMK02000522.1	222765	A	C	0.0714		10	47880596	G	C	0.5385
AEMK02000496.1	203470	C	A	0.2143		10	48432720	A	C	0.3226
AEMK02000496.1	239721	A	C	0.2273		10	49754233	G	A	0.475
AEMK02000175.1	159852	C	G	0.1786		10	50873040	A	C	0.4651
AEMK02000213.1	6162	G	T	0.7312		10	51525579	A	C	0.4857
AEMK02000630.1	10419	C	A	0.1951		10	53107880	G	C	0.6429
AEMK02000692.1	72466	T	C	0.0647		10	53640563	C	G	0.7143
AEMK02000507.1	48097	G	A	0.1724		10	54518796	G	A	0.6
AEMK02000515.1	66302	G	T	0.0441		10	55486590	A	G	0.3947
AEMK02000483.1	15847	T	C	0.4688		10	55884650	G	A	0.4839
						10	60419137	A	C	0.35
						10	60717621	T	A	0.4545
						10	60908070	G	A	0.48
						10	61282720	G	A	0.5517
						10	62028508	A	C	0.5
						10	62849823	T	C	0.3684
						10	66944539	A	T	0.5135
						10	67694526	T	C	0.4242
						10	68028367	A	C	0.4815
						10	68295065	G	C	0.4211
						11	1982847	G	C	0.4737
						11	3154855	C	A	0.4815
						11	8370577	C	T	0.6129
						11	10051693	C	T	0.6071
						11	12512815	G	C	0.381
						11	15022320	C	T	0.4348
						11	15159202	G	A	0.6364
						11	16270811	G	A	0.5455
						11	21567313	G	A	0.2424
						11	22022430	C	A	0.3636
						11	22489179	G	T	0.3846
						11	24525061	A	C	0.5429
						11	28697013	A	G	0.5238
						11	29871378	C	T	0.4706
						11	31010738	G	A	0.6154
						11	33786078	G	A	0.1887
						11	34030776	C	T	0.6
						11	37571850	A	C	0.5714
						11	39524191	C	G	0.5652
						11	39620167	C	A	0.3667
						11	39828172	T	A	0.3548
						11	40316914	A	G	0.4333
						11	40486363	C	T	0.3
						11	41184668	T	G	0.4211
						11	42246156	C	T	0.3529
						11	42451288	G	C	0.5806
						11	46047072	G	A	0.6
						11	47329086	G	A	0.2
						11	50475298	G	T	0.5349
						11	52995220	T	G	0.5
						11	54487635	T	A	0.3043
						11	55290886	A	T	0.3103
						11	56523986	A	G	0.7111
						11	58076034	C	A	0.5
						11	59245043	A	T	0.4688
						11	60321468	T	A	0.7826
						11	60426729	G	T	0.4167
						11	61079249	G	A	0.6087
						11	62120536	T	G	0.4
						11	62525865	C	T	0.4643
						11	64936966	G	A	0.2222
						11	67549053	C	T	0.5
						11	69279947	G	A	0.3409
						11	70133194	T	A	0.3077
						11	70451227	G	C	0.5517
						11	70712682	G	A	0.4419
						11	72541072	A	C	0.4286
						11	75144234	G	A	0.5128
						11	75859945	A	G	0.4444
						12	272647	T	A	0.4783
						12	1711383	C	T	0.5882
						12	2083492	T	G	0.64
						12	2699513	G	T	0.3929
						12	5466454	G	A	0.8125
						12	7266792	C	G	0.5806
						12	7612428	T	A	0.4783
						12	8155199	T	G	0.3939
						12	9860700	C	A	0.6154
						12	12513616	C	G	0.5676
						12	13161123	G	A	0.4667
						12	13387392	A	C	0.3478
						12	13957963	T	C	0.5152
						12	16175734	C	G	0.4615
						12	18439674	G	A	0.5366
						12	18618023	C	T	0.5294
						12	18879921	G	A	0.5556
						12	19373178	A	G	0.3143
						12	20614076	G	C	0.4
						12	21251242	T	C	0.4615
						12	23640679	G	T	0.5135
						12	27848159	A	C	0.5357
						12	28570145	C	T	0.4074
						12	29834563	A	G	0.4063
						12	33227003	T	G	0.5588
						12	34688362	G	A	0.5357
						12	37219071	C	T	0.5333
						12	38511327	T	G	0.4848
						12	38796462	G	A	0.36
						12	41532719	C	T	0.5263
						12	43025199	C	T	0.6579
						12	45822617	C	T	0.5
						12	46686023	C	A	0.8462
						12	52191748	C	T	0.5417
						12	57128739	T	C	0.5405
						12	58738230	G	A	0.5366
						12	61385111	C	A	0.5
						13	191382	G	C	0.5263
						13	954736	C	A	0.5
						13	1466309	G	C	0.4839
						13	10729112	A	C	0.3824
						13	14675671	A	C	0.3226
						13	15365399	A	C	0.6
						13	15405512	A	C	0.3
						13	26692145	C	T	0.6154
						13	28722718	G	A	0.5714
						13	41994202	G	A	0.5758
						13	44574729	T	G	0.6591
						13	49296117	T	G	0.4815
						13	50246891	G	T	0.3429
						13	51779673	A	T	0.3548
						13	53277701	T	G	0.3659
						13	54419859	T	C	0.8824
						13	57229178	A	G	0.5455
						13	57955436	G	A	0.4651
						13	59256845	T	C	0.4583
						13	59611091	T	C	0.5882
						13	60689094	G	A	0.5357
						13	62800715	A	G	0.52
						13	63924877	G	A	0.5294
						13	66612536	C	T	0.3684
						13	71015318	G	C	0.4
						13	72043924	G	A	0.4516
						13	72049684	C	G	0.6154
						13	72714873	T	C	0.3333
						13	72877566	G	C	0.2468
						13	74012269	T	G	0.5897
						13	74095440	G	A	0.4762
						13	74173975	G	A	0.5
						13	74219470	T	G	0.425
						13	74438348	G	A	0.625
						13	74513180	G	C	0.3571
						13	75864748	C	A	0.35
						13	76214435	T	G	0.5652
						13	80468821	G	T	0.6154
						13	82297293	C	A	0.4333
						13	82781552	G	A	0.4138
						13	83035652	G	A	0.4737
						13	85435279	T	G	0.25
						13	86270437	G	A	0.5769
						13	91098408	G	T	0.72
						13	91471335	G	A	0.28
						13	91555242	T	G	0.45
						13	92994803	A	G	0.2857
						13	93046416	G	A	0.4375
						13	97212042	C	A	0.4762
						13	98843628	C	T	0.5357
						13	99533683	G	A	0.4138
						13	101112955	G	A	0.4681
						13	101780254	T	C	0.48
						13	101800533	A	C	0.5
						13	104786057	T	C	0.4737
						13	105935864	A	G	0.5
						13	105983441	G	T	0.5882
						13	112014776	A	G	0.7333
						13	112620435	C	T	0.7083
						13	113344344	G	A	0.3704
						13	114375346	G	A	0.3478
						13	119210523	T	A	0.4167
						13	120989742	G	A	0.5758
						13	122924338	G	A	0.4054
						13	125371856	G	A	0.5714
						13	127675825	G	A	0.5
						13	128169939	C	T	0.5625
						13	128895427	T	G	0.5714
						13	129193592	G	A	0.4815
						13	130307282	G	A	0.5882
						13	130364226	A	C	0.4884
						13	135359951	G	A	0.5161
						13	136051742	T	C	0.4828
						13	136368181	C	A	0.2813
						13	140875835	G	A	0.3704
						13	142606349	C	T	0.6316
						13	145198167	G	T	0.6667
						13	151672628	C	T	0.375
						13	154134752	T	G	0.5641
						13	155314594	A	G	0.5455
						13	156435129	T	G	0.7027
						13	157154161	A	C	0.6667
						13	157154221	T	G	0.2759
						13	159936204	G	A	1
						13	164303180	A	G	0.7059
						13	166858727	G	A	0.4583
						13	167474927	G	A	0.5385
						13	169800748	A	G	0.303
						13	170540668	C	A	0.5405
						13	170800747	A	G	0.3143
						13	170973323	A	C	0.2333
						13	171547683	G	T	0.3333
						13	173203761	A	T	0.6154
						13	173777934	C	A	0.6538
						13	173813441	A	C	0.5758
						13	174346513	T	C	0.5806
						13	174436073	A	C	0.3571
						13	178773306	A	T	0.5152
						13	178783118	G	A	0.36
						13	180205957	G	C	0.4545
						13	182035137	A	G	0.6774
						13	182356229	G	A	0.3542
						13	185974826	G	T	0.5556
						13	186244589	G	A	0.3889
						13	186860574	A	G	0.5161
						13	187774142	G	A	0.3704
						13	188440782	G	C	0.4
						13	189809617	C	T	0.5185
						13	189961220	T	C	0.6
						13	190096606	T	G	0.6
						13	190395335	C	T	0.5217
						13	190699819	T	G	0.5862
						13	191400447	G	A	0.1724
						13	197872678	A	T	0.48
						13	197958374	G	T	0.4063
						13	201393651	T	C	0.2222
						13	201970099	A	G	0.5581
						13	203175421	C	G	0.2185
						13	203605129	C	A	0.6875
						13	203630412	G	C	0.7059
						13	204231135	C	A	0.2593
						13	207017917	T	A	0.3143
						14	907873	C	G	0.5
						14	4263026	A	G	0.4615
						14	5588479	G	C	0.4516
						14	8106531	C	T	0.6111
						14	8321356	T	C	0.6667
						14	11510828	A	G	0.5263
						14	15518388	T	C	0.5357
						14	15622433	G	C	0.4688
						14	25323171	A	G	0.3913
						14	26312167	G	T	0.4643
						14	26599088	G	T	0.4667
						14	27385660	C	T	0.4054
						14	29079628	C	T	0.3571
						14	32624505	C	T	0.4839
						14	33675818	C	A	0.5357
						14	33695606	C	T	0.3684
						14	34219527	A	T	0.4595
						14	35243900	C	T	0.3684
						14	36792632	T	C	0.5417
						14	37967335	T	G	0.7317
						14	38575723	A	C	0.4091
						14	38816948	C	A	0.3
						14	45750966	T	G	0.56
						14	52458719	C	T	0.4444
						14	52688675	A	C	0.4231
						14	57123360	C	A	0.375
						14	57216826	G	A	0.48
						14	57559598	G	A	0.4
						14	58360206	A	C	0.4815
						14	61780473	C	T	0.6341
						14	67831412	A	C	0.6667
						14	74306368	C	T	0.6154
						14	78134323	T	A	0.4412
						14	83901496	C	A	0.6071
						14	89592118	C	T	0.7143
						14	89662233	C	A	0.4839
						14	91234389	A	C	0.5
						14	92697340	C	T	0.4857
						14	100169357	T	G	0.65
						14	102330116	C	T	0.6296
						14	103204081	G	C	0.4054
						14	106132303	C	G	0.2124
						14	107030596	G	T	0.4828
						14	109303410	A	C	0.3125
						14	112184872	C	T	0.4583
						14	112956762	A	C	0.4138
						14	114413712	A	C	0.5
						14	115631679	C	A	0.5
						14	119701994	A	G	0.4643
						14	121736419	C	T	0.4375
						14	126092743	C	T	0.4348
						14	126412595	G	T	0.75
						14	129106995	G	A	0.6571
						14	129661713	A	G	0.3514
						14	132565455	A	C	0.5172
						14	135371940	C	T	0.5385
						14	136050830	G	T	0.5909
						14	136129925	C	A	0.5833
						14	137035041	C	A	0.6522
						14	141690442	C	T	0.4667
						15	1104611	G	A	0.32
						15	5793057	G	A	0.2609
						15	7066445	T	G	0.4
						15	8755541	A	T	0.5
						15	9038075	T	G	0.4063
						15	9262594	G	A	0.45
						15	9443312	T	A	0.5263
						15	10743248	T	C	0.3571
						15	11132644	T	C	0.5714
						15	12236306	G	A	0.5938
						15	16313047	T	G	0.3704
						15	16812392	T	C	0.5349
						15	17887206	T	C	0.4286
						15	18230261	C	G	0.3636
						15	19297167	C	G	0.381
						15	24029862	C	T	0.3438
						15	26882341	T	C	0.875
						15	26882354	G	C	0.2381
						15	30724292	T	C	0.4545
						15	31295047	A	G	0.3462
						15	32529675	G	T	0.6087
						15	33082669	A	G	0.2647
						15	33861646	T	G	0.5366
						15	34016641	A	G	0.4643
						15	34315788	A	G	0.4194
						15	35928691	C	T	0.4286
						15	36850508	T	A	0.5517
						15	37496315	C	G	0.587
						15	39809766	A	T	0.3939
						15	40580278	C	A	0.2963
						15	41779534	A	C	0.5
						15	42422302	T	G	0.4118
						15	43597419	G	C	0.5429
						15	44316146	G	A	0.4063
						15	47905931	G	A	0.5455
						15	50207430	T	C	0.2105
						15	50586306	G	A	0.3333
						15	51721476	T	C	0.5833
						15	51977569	G	A	0.4667
						15	51977576	G	A	0.75
						15	52798976	T	G	0.6
						15	53727680	G	A	0.5313
						15	54565414	C	T	0.4118
						15	59243777	T	C	0.6667
						15	59758814	A	T	0.4286
						15	60257614	C	T	0.5417
						15	60976572	G	A	0.3448
						15	65263904	G	A	0.6452
						15	66063990	A	C	0.225
						15	68380451	T	C	0.2727
						15	69242906	T	G	0.5
						15	70820623	C	T	0.5833
						15	71743568	T	G	0.5417
						15	71947782	C	T	0.2424
						15	73376809	A	C	0.6
						15	73909520	C	T	0.3939
						15	74302196	G	A	0.5357
						15	75554876	C	T	0.0919
						15	77993495	A	T	0.3
						15	78335514	C	T	0.3704
						15	79627076	T	A	0.4054
						15	79762873	T	A	0.6667
						15	79838057	A	T	0.5862
						15	86299022	G	A	0.4615
						15	87119094	C	A	0.6129
						15	90753230	T	G	0.5135
						15	95601865	C	T	0.4762
						15	96875329	T	C	0.5172
						15	98197715	G	A	0.4
						15	99379671	C	A	0.5714
						15	99503805	A	T	0.4688
						15	99819372	T	G	0.5946
						15	102752136	C	T	0.5581
						15	103190718	C	T	0.3333
						15	105012779	G	A	0.6744
						15	107401874	T	G	0.6944
						15	107649225	G	C	0.375
						15	109129637	T	C	0.625
						15	112442043	A	C	0.4615
						15	113196469	T	G	0.6667
						15	114655488	G	A	0.3913
						15	115741979	G	A	0.6087
						15	117690904	C	T	0.68
						15	119697840	G	C	0.4545
						15	121683553	T	C	0.5652
						15	128064846	T	G	0.7333
						15	128718901	T	C	0.0952
						15	129236848	C	T	0.4643
						15	131287663	C	G	0.52
						15	132608796	C	A	0.5294
						15	138229029	G	A	1
						15	138862535	T	A	0.6071
						16	865075	A	G	0.5
						16	2316998	A	T	0.4615
						16	2921686	T	G	0.45
						16	3015700	G	A	0.5926
						16	6672547	C	T	0.3846
						16	8399553	T	A	0.25
						16	10674027	C	A	0.425
						16	13425368	G	T	0.56
						16	15255995	A	C	0.5
						16	16873959	A	G	0.375
						16	19405861	G	A	0.5405
						16	20424683	G	A	0.4324
						16	23584417	C	T	0.4571
						16	24816435	T	C	0.3714
						16	26360615	A	C	0.4
						16	27573023	G	A	0.4857
						16	28414040	G	C	0.3913
						16	31532011	G	A	0.4483
						16	35556508	C	T	0.45
						16	39293527	A	C	0.3721
						16	39557390	C	T	0.3214
						16	50993418	G	A	0.72
						16	52741528	G	A	0.5833
						16	53592429	G	C	0.5714
						16	53838831	C	T	0.4583
						16	54154763	A	G	0.3684
						16	55354237	G	A	0.2571
						16	56374840	A	G	0.7143
						16	56911337	C	T	0.4839
						16	57181711	T	G	0.4615
						16	58250709	G	A	0.5714
						16	59119725	A	G	0.6
						16	59267731	T	A	0.5
						16	59715996	C	G	0.4211
						16	61983666	G	A	0.3478
						16	62501979	C	A	0.5714
						16	63676501	C	T	0.4762
						16	65258714	A	C	0.3514
						16	66441408	G	C	0.6216
						16	66741159	G	A	0.5417
						16	70935930	A	C	0.2632
						16	72401856	G	A	0.4444
						16	72594382	T	G	0.5172
						16	73232691	A	G	0.2593
						16	74653961	C	T	0.5161
						16	76867441	G	A	0.3571
						16	76878683	G	C	0.5909
						16	77026064	G	A	0.6
						17	2417944	G	C	0.4815
						17	2478288	G	T	0.3871
						17	4462625	G	T	0.3667
						17	6429601	A	G	0.5278
						17	6864387	T	G	0.7419
						17	8643284	C	T	0.2982
						17	9150173	G	T	0.1429
						17	12352218	C	T	0.3636
						17	13237681	T	G	0.4706
						17	13771453	G	A	0.3571
						17	14797637	G	A	0.5625
						17	17450516	C	G	0.5
						17	18435713	C	T	0.5667
						17	19674288	G	A	0.2963
						17	21077188	T	A	0.625
						17	21849579	A	G	0.2917
						17	22545251	C	T	0.4828
						17	23867671	A	C	0.5278
						17	24215453	T	G	0.2963
						17	24387458	C	T	0.619
						17	24597913	T	A	0.4
						17	25134189	G	C	0.5484
						17	26349729	C	T	0.4688
						17	27989495	T	G	0.5909
						17	28623706	C	A	0.6923
						17	29330993	C	T	0.5238
						17	29887876	C	G	0.3939
						17	35731276	T	A	0.5263
						17	44491044	C	T	0.5455
						17	45045966	G	T	0.4667
						17	46051242	C	A	0.6333
						17	55410006	T	C	0.3478
						17	57383321	T	G	0.4286
						17	60247336	C	A	0.4167
						17	61625223	C	T	0.5556
						18	2269127	T	C	0.4651
						18	2566275	C	G	0.5161
						18	2656445	G	A	0.5625
						18	6020633	T	C	0.4773
						18	7152539	T	G	0.3448
						18	7439756	C	T	0.5128
						18	7574005	A	G	0.6071
						18	13052848	G	T	0.5862
						18	13392816	A	C	0.3158
						18	15219911	C	T	0.6154
						18	15635069	T	G	0.4286
						18	20594240	A	T	0.4483
						18	22206945	T	G	0.6923
						18	24724546	G	A	0.5667
						18	25300679	G	A	0.5455
						18	25491033	G	A	0.6667
						18	25828418	C	T	0.5806
						18	27040962	G	C	0.619
						18	30372781	T	G	0.4242
						18	30517785	A	G	0.4865
						18	31647050	T	G	0.5185
						18	33527335	C	T	0.5
						18	34773304	G	C	0.2647
						18	40694158	C	G	0.6897
						18	45866393	G	C	0.4815
						18	48947704	G	T	0.4138
						18	51835908	C	T	0.125
						18	51835951	C	T	1
						X	5862193	C	T	0.2727
						X	7651648	C	A	0.7083
						X	9172414	A	G	0.3462
						X	9179277	C	T	0.7273
						X	10142997	C	T	0.5714
						X	16279016	A	C	0.6
						X	16380427	T	C	0.7097
						X	17709084	A	C	0.6154
						X	19725913	A	C	0.4474
						X	19814878	C	T	0.6087
						X	21875430	G	A	0.6
						X	26836184	G	A	0.4615
						X	27654888	C	A	0.5
						X	31095522	T	G	0.5152
						X	32274847	A	C	0.6429
						X	36244910	A	C	0.4643
						X	42937362	A	C	0.4571
						X	43111622	G	A	0.4286
						X	44230708	A	G	0.5357
						X	50481515	A	C	0.5
						X	52826607	G	T	0.3636
						X	54638272	C	T	0.7857
						X	57255106	A	C	0.6563
						X	58478662	A	G	0.6154
						X	59198318	A	T	0.75
						X	59576059	A	T	0.7
						X	60002566	C	A	0.5
						X	66093674	C	T	0.3448
						X	67272164	G	A	0.6333
						X	69757725	T	C	0.3913
						X	69871955	T	G	0.4815
						X	73910606	T	G	0.2333
						X	75152960	G	A	0.36
						X	77605258	A	G	0.5294
						X	78013850	C	A	0.5
						X	78923735	T	C	0.5484
						X	81974343	C	A	0.4643
						X	83711433	G	A	0.3333
						X	86321206	T	C	0.7273
						X	86623238	G	A	0.6
						X	89594199	A	C	0.4444
						X	92045497	T	C	0.5
						X	100030790	G	A	0.4286
						X	100744083	T	G	0.4138
						X	100776816	G	A	0.5161
						X	101253307	G	T	0.2222
						X	104174781	G	A	0.4
						X	105253709	C	A	1
						X	109134028	G	A	0.3429
						X	109926583	A	C	0.3103
						X	113049528	G	A	0.4375
						X	113180874	C	A	0.6818
						X	114592426	C	T	0.2857
						X	115158444	A	G	0.4074
						X	116840578	T	A	0.3333
						X	118951650	T	G	0.6571
						X	120462385	C	A	0.5556
						X	120901043	C	T	0.4054
						X	120917383	G	A	0.5385
						X	121154717	T	A	0.4
						X	122366764	G	A	0.2
						X	122373190	C	T	0.6341
						X	122972995	C	A	0.4483
						X	125703046	G	T	0.6071
						Y	6055985	T	C	0.2051
						AEMK02000452.1	2727634	G	A	0.3902
						AEMK02000361.1	181024	A	G	0.5769
						AEMK02000598.1	741192	T	C	0.1967
						AEMK02000598.1	1374220	A	G	0.1607
						AEMK02000682.1	413598	A	G	0.4255
						AEMK02000449.1	680538	A	C	0.2817
						AEMK02000677.1	449430	G	A	0.1172
						AEMK02000408.1	73891	C	T	0.5455
						AEMK02000408.1	380455	G	A	0.0942
						AEMK02000408.1	557757	A	T	0.4091
						AEMK02000569.1	296099	G	C	0.5769
						AEMK02000393.1	754506	C	A	0.5625
						AEMK02000510.1	73007	A	C	0.0123
						AEMK02000261.1	117322	T	C	0.1495
						AEMK02000537.1	244146	G	T	0.2456
						AEMK02000537.1	365841	A	G	0.2278
						AEMK02000478.1	307484	T	G	0.2593
						AEMK02000496.1	203470	C	A	0.2338
						AEMK02000175.1	159852	C	G	0.1538
						AEMK02000213.1	170951	T	C	0.2632
						AEMK02000213.1	189985	T	C	0.2727
						AEMK02000630.1	10419	C	A	0.058
						AEMK02000400.1	206665	G	A	0.8806
						AEMK02000310.1	5205	G	T	0.1856
						AEMK02000591.1	159279	C	A	0.1266
						AEMK02000468.1	20354	T	A	0.0607
						AEMK02000692.1	72466	T	C	0.0385
						AEMK02000696.1	46610	C	G	0.102
						AEMK02000287.1	26300	C	A	0.3485
						AEMK02000225.1	48702	T	C	0.0576
						AEMK02000280.1	56618	C	A	0.1474
						AEMK02000483.1	15847	T	C	0.5022
